# Supplementary material for: Bacterial toxins induce non-canonical migracytosis to aggravate acute inflammation
Source: Cell Discov. 2024 Nov 5;10:112. doi: 10.1038/s41421-024-00729-1 (PMC11538519; doi:10.1038/s41421-024-00729-1)
Supplement: Supplementary file 4 — Supplementary Table S1 [file 41421_2024_729_MOESM4_ESM.xlsx]

## Sheet: WTB3 vs T9B3_DGE
Table S1. RNAseq data.
Gene_id	Gene name	Gene description	FC(T9B3/wtB3)	p-value	p-adjust	Significant	Regulate	T9B3_1	T9B3_2	T9B3_3	T9B3_4	wtB3_1	wtB3_2	wtB3_3	wtB3_4
ENSMUSG00000000001	Gnai3	guanine nucleotide binding protein (G protein), alpha inhibiting 3 [Source:MGI Symbol;Acc:MGI:95773]	1.03812	0.809975	1	no	up	16.39	16.9	25.97	17.87	16.62	14.58	32.56	17
ENSMUSG00000000003	Pbsn	probasin [Source:MGI Symbol;Acc:MGI:1860484]	1	1	1	no	no change	0	0	0	0	0	0	0	0
ENSMUSG00000000028	Cdc45	cell division cycle 45 [Source:MGI Symbol;Acc:MGI:1338073]	2.23464	0.00159795	0.0858161	no	up	1.5	1.04	1.3	1.06	0.51	0.7	0.68	0.91
ENSMUSG00000000031	H19	H19, imprinted maternally expressed transcript [Source:MGI Symbol;Acc:MGI:95891]	0.067038	4.93008e-05	0.00821392	yes	down	0.07	0	0	0.13	0.19	0.33	0.91	1.3
ENSMUSG00000000037	Scml2	Scm polycomb group protein like 2 [Source:MGI Symbol;Acc:MGI:1340042]	0.616436	0.624664	1	no	down	0	0	0.02	0	0.01	0	0.03	0
ENSMUSG00000000049	Apoh	apolipoprotein H [Source:MGI Symbol;Acc:MGI:88058]	1.0362	0.741137	1	no	up	2160.57	2113.48	1724.87	2304.5	2116.4	2002.01	2208.48	2340.3
ENSMUSG00000000056	Narf	nuclear prelamin A recognition factor [Source:MGI Symbol;Acc:MGI:1914858]	1.37266	0.00697103	0.227367	no	up	18.73	15.35	16.23	15.47	10.1	13.48	11.94	16.11
ENSMUSG00000000058	Cav2	caveolin 2 [Source:MGI Symbol;Acc:MGI:107571]	1.3742	0.170634	1	no	up	0.72	0.71	1.65	1.09	0.84	0.54	1.02	0.92
ENSMUSG00000000078	Klf6	Kruppel-like factor 6 [Source:MGI Symbol;Acc:MGI:1346318]	0.254075	1.20099e-06	0.000627821	yes	down	1.59	1.19	2.08	1.71	11.56	2.84	6.77	6.77
ENSMUSG00000000085	Scmh1	sex comb on midleg homolog 1 [Source:MGI Symbol;Acc:MGI:1352762]	0.843744	0.228338	1	no	down	4.89	5.18	3.62	4.22	4.89	3.91	5.17	6.18
ENSMUSG00000000088	Cox5a	cytochrome c oxidase subunit 5A [Source:MGI Symbol;Acc:MGI:88474]	1.15188	0.176016	1	no	up	336.51	305.85	288.34	301.05	300.17	317.16	274.35	284.86
ENSMUSG00000000093	Tbx2	T-box 2 [Source:MGI Symbol;Acc:MGI:98494]	1.27611	0.281869	1	no	up	0.65	0.57	0.57	1.12	0.41	0.4	0.63	1.05
ENSMUSG00000000094	Tbx4	T-box 4 [Source:MGI Symbol;Acc:MGI:102556]	0.337407	0.29759	1	no	down	0	0	0	0	0.02	0	0	0
ENSMUSG00000000103	Zfy2	zinc finger protein 2, Y-linked [Source:MGI Symbol;Acc:MGI:99213]	1	1	1	no	no change	0	0	0	0	0	0	0	0
ENSMUSG00000000120	Ngfr	nerve growth factor receptor (TNFR superfamily, member 16) [Source:MGI Symbol;Acc:MGI:97323]	0.498754	0.000463341	0.0379873	yes	down	0.94	1	0.75	1.46	1.84	2.83	1.98	2.13
ENSMUSG00000000125	Wnt3	wingless-type MMTV integration site family, member 3 [Source:MGI Symbol;Acc:MGI:98955]	1	1	1	no	no change	0	0	0	0	0	0	0	0
ENSMUSG00000000126	Wnt9a	wingless-type MMTV integration site family, member 9A [Source:MGI Symbol;Acc:MGI:2446084]	1.24977	0.56954	1	no	up	0.19	0.1	0.06	0.28	0.1	0.06	0.11	0.3
ENSMUSG00000000127	Fer	fer (fms/fps related) protein kinase [Source:MGI Symbol;Acc:MGI:105917]	0.757326	0.082012	0.983799	no	down	1.95	2.47	1.82	1.68	2.43	1.96	3.03	4.07
ENSMUSG00000000131	Xpo6	exportin 6 [Source:MGI Symbol;Acc:MGI:2429950]	0.904382	0.357465	1	no	down	15.7	13.1	10.59	16.05	15.51	16.38	18.14	18.56
ENSMUSG00000000134	Tfe3	transcription factor E3 [Source:MGI Symbol;Acc:MGI:98511]	0.913436	0.436308	1	no	down	11.29	12.22	8.68	12.82	13.96	13.04	9.74	14.27
ENSMUSG00000000142	Axin2	axin 2 [Source:MGI Symbol;Acc:MGI:1270862]	1.05581	0.74689	1	no	up	1.53	2.17	1.28	2.37	1.64	1.73	2	1.82
ENSMUSG00000000148	Brat1	BRCA1-associated ATM activator 1 [Source:MGI Symbol;Acc:MGI:1891679]	1.02689	0.864444	1	no	up	3.56	2.94	1.66	2.72	2.82	2.2	2.39	4.2
ENSMUSG00000000149	Gna12	guanine nucleotide binding protein, alpha 12 [Source:MGI Symbol;Acc:MGI:95767]	0.884236	0.304324	1	no	down	41.69	30.19	21.23	27.72	34.83	33.53	33.09	45.47
ENSMUSG00000000154	Slc22a18	solute carrier family 22 (organic cation transporter), member 18 [Source:MGI Symbol;Acc:MGI:1336884]	0.997869	0.985879	1	no	down	89.99	81.78	45.39	71.27	83.34	74.35	69.95	82.32
ENSMUSG00000000157	Itgb2l	integrin beta 2-like [Source:MGI Symbol;Acc:MGI:1277979]	0.251717	0.00663934	0.220717	no	down	0.1	0.2	0.12	0.12	0.32	0.04	0.96	0.51
ENSMUSG00000000159	Igsf5	immunoglobulin superfamily, member 5 [Source:MGI Symbol;Acc:MGI:1919308]	1.13563	0.261841	1	no	up	16.1	14.69	14.35	18.81	13.22	16.56	15.75	15.21
ENSMUSG00000000167	Pih1d2	PIH1 domain containing 2 [Source:MGI Symbol;Acc:MGI:1919864]	1.36653	0.441346	1	no	up	0.29	0.82	0.2	0.26	0.77	0.29	0.52	0.82
ENSMUSG00000000168	Dlat	dihydrolipoamide S-acetyltransferase (E2 component of pyruvate dehydrogenase complex) [Source:MGI Symbol;Acc:MGI:2385311]	1.20186	0.0742909	0.933839	no	up	15.73	18.44	15.81	17.86	15.03	12.33	16.12	16.49
ENSMUSG00000000171	Sdhd	succinate dehydrogenase complex, subunit D, integral membrane protein [Source:MGI Symbol;Acc:MGI:1914175]	1.06064	0.534147	1	no	up	162.99	148.54	147.87	167.19	152.27	153.13	166.53	167.13
ENSMUSG00000000182	Fgf23	fibroblast growth factor 23 [Source:MGI Symbol;Acc:MGI:1891427]	0.337407	0.29759	1	no	down	0	0	0	0	0.03	0	0	0
ENSMUSG00000000183	Fgf6	fibroblast growth factor 6 [Source:MGI Symbol;Acc:MGI:95520]	1	1	1	no	no change	0	0	0	0	0	0	0	0
ENSMUSG00000000184	Ccnd2	cyclin D2 [Source:MGI Symbol;Acc:MGI:88314]	1.01221	0.926473	1	no	up	1.36	2.03	1.52	1.58	1.39	1.27	1.74	1.62
ENSMUSG00000000194	Gpr107	G protein-coupled receptor 107 [Source:MGI Symbol;Acc:MGI:2139054]	1.00056	0.996162	1	no	up	4.6	4.65	4.71	5.6	5.14	4.5	3.79	5.72
ENSMUSG00000000197	Nalcn	sodium leak channel, non-selective [Source:MGI Symbol;Acc:MGI:2444306]	1.43806	0.685342	1	no	up	0	0.01	0.03	0.01	0	0	0.04	0
ENSMUSG00000000202	Btbd17	BTB (POZ) domain containing 17 [Source:MGI Symbol;Acc:MGI:1919264]	1	1	1	no	no change	0	0	0	0	0	0	0	0
ENSMUSG00000000204	Slfn4	schlafen 4 [Source:MGI Symbol;Acc:MGI:1329010]	0.0551174	2.20834e-06	0.000953268	yes	down	0.07	0	0.01	0.03	1.04	0.18	1	0.59
ENSMUSG00000000214	Th	tyrosine hydroxylase [Source:MGI Symbol;Acc:MGI:98735]	1	1	1	no	no change	0	0	0	0	0	0	0	0
ENSMUSG00000000215	Ins2	insulin II [Source:MGI Symbol;Acc:MGI:96573]	1	1	1	no	no change	0	0	0	0	0	0	0	0
ENSMUSG00000000216	Scnn1g	sodium channel, nonvoltage-gated 1 gamma [Source:MGI Symbol;Acc:MGI:104695]	1	1	1	no	no change	0	0	0	0	0	0	0	0
ENSMUSG00000000223	Drp2	dystrophin related protein 2 [Source:MGI Symbol;Acc:MGI:107432]	0.344144	0.183691	1	no	down	0.02	0	0	0.01	0.01	0.03	0	0.06
ENSMUSG00000000244	Tspan32	tetraspanin 32 [Source:MGI Symbol;Acc:MGI:1350360]	0.392469	0.0518714	0.769096	no	down	0.19	0.08	0.04	0.3	0.15	0.28	0.21	1.05
ENSMUSG00000000247	Lhx2	LIM homeobox protein 2 [Source:MGI Symbol;Acc:MGI:96785]	1.30232	0.2209	1	no	up	0.62	0.86	0.7	0.94	0.47	0.71	0.64	0.95
ENSMUSG00000000248	Clec2g	C-type lectin domain family 2, member g [Source:MGI Symbol;Acc:MGI:1918059]	1	1	1	no	no change	0	0	0	0	0	0	0	0
ENSMUSG00000000253	Gmpr	guanosine monophosphate reductase [Source:MGI Symbol;Acc:MGI:1913605]	0.939482	0.826204	1	no	down	0.6	0.62	0.45	0.83	0.47	0.65	0.51	1
ENSMUSG00000000263	Glra1	glycine receptor, alpha 1 subunit [Source:MGI Symbol;Acc:MGI:95747]	1	1	1	no	no change	0	0	0	0	0	0	0	0
ENSMUSG00000000266	Mid2	midline 2 [Source:MGI Symbol;Acc:MGI:1344333]	0.898037	0.580705	1	no	down	0.59	0.55	1.19	0.58	0.71	0.87	1.31	1
ENSMUSG00000000275	Trim25	tripartite motif-containing 25 [Source:MGI Symbol;Acc:MGI:102749]	0.963104	0.727416	1	no	down	17.06	12.81	12.35	18.86	18.58	15.46	16.91	16.21
ENSMUSG00000000276	Dgke	diacylglycerol kinase, epsilon [Source:MGI Symbol;Acc:MGI:1889276]	1.27878	0.349969	1	no	up	0.11	0.13	0.24	0.29	0.14	0.11	0.25	0.2
ENSMUSG00000000278	Scpep1	serine carboxypeptidase 1 [Source:MGI Symbol;Acc:MGI:1921867]	0.926638	0.46469	1	no	down	24.66	22.19	17.63	22.68	27.46	21.7	23.42	28.56
ENSMUSG00000000282	Mnt	max binding protein [Source:MGI Symbol;Acc:MGI:109150]	1.06952	0.587636	1	no	up	3.79	4.23	2.94	4.33	3.35	3.74	2.8	5.06
ENSMUSG00000000290	Itgb2	integrin beta 2 [Source:MGI Symbol;Acc:MGI:96611]	0.291594	0.00037032	0.0323137	yes	down	3.57	3.56	3.12	3.84	8.11	4.84	5.17	38.28
ENSMUSG00000000295	Hddc2	HD domain containing 2 [Source:MGI Symbol;Acc:MGI:1916942]	0.676104	0.248143	1	no	down	0.67	0.79	0.6	0.85	1.56	0.4	1.31	1.65
ENSMUSG00000000296	Tpd52l1	tumor protein D52-like 1 [Source:MGI Symbol;Acc:MGI:1298386]	1.27437	0.0923736	1	no	up	9.26	8.56	8.34	8.17	6.45	7.75	8.02	6.74
ENSMUSG00000000301	Pemt	phosphatidylethanolamine N-methyltransferase [Source:MGI Symbol;Acc:MGI:104535]	1.16088	0.173951	1	no	up	443.31	412.76	307.09	460.87	388.06	383.31	314.96	421.77
ENSMUSG00000000303	Cdh1	cadherin 1 [Source:MGI Symbol;Acc:MGI:88354]	0.342046	2.29199e-09	7.25543e-06	yes	down	7.69	8.15	6.04	7.32	23.22	18.66	27.14	22.6
ENSMUSG00000000305	Cdh4	cadherin 4 [Source:MGI Symbol;Acc:MGI:99218]	1.06384	0.825849	1	no	up	0.17	0.1	0.1	0.16	0.1	0.17	0.12	0.19
ENSMUSG00000000308	Ckmt1	creatine kinase, mitochondrial 1, ubiquitous [Source:MGI Symbol;Acc:MGI:99441]	3.10584	0.220262	1	no	up	0	0.04	0.08	0.04	0.04	0	0	0
ENSMUSG00000000317	Bcl6b	B cell CLL/lymphoma 6, member B [Source:MGI Symbol;Acc:MGI:1278332]	0.353615	9.44248e-05	0.0125415	yes	down	0.83	0.44	0.28	0.93	2.42	2.15	1.11	2
ENSMUSG00000000318	Clec10a	C-type lectin domain family 10, member A [Source:MGI Symbol;Acc:MGI:96975]	0.848867	0.623871	1	no	down	0.64	0.45	0.28	0.58	0.97	0.47	0.45	0.89
ENSMUSG00000000320	Alox12	arachidonate 12-lipoxygenase [Source:MGI Symbol;Acc:MGI:87998]	0.199161	3.16564e-05	0.00605296	yes	down	0.09	0.14	0.11	0.17	1.2	0.38	0.45	0.71
ENSMUSG00000000326	Comt	catechol-O-methyltransferase [Source:MGI Symbol;Acc:MGI:88470]	1.16287	0.305837	1	no	up	529.91	576.42	461.09	754.25	618.64	650.88	425.09	417.57
ENSMUSG00000000339	Rtca	RNA 3'-terminal phosphate cyclase [Source:MGI Symbol;Acc:MGI:1913618]	1.05906	0.678278	1	no	up	5.36	5.34	5.77	4.92	4.29	5.21	5.5	6.56
ENSMUSG00000000340	Dbt	dihydrolipoamide branched chain transacylase E2 [Source:MGI Symbol;Acc:MGI:105386]	0.85987	0.332473	1	no	down	19.58	20.45	25.08	17.88	18.12	19.01	41.7	24.08
ENSMUSG00000000346	Dazap2	DAZ associated protein 2 [Source:MGI Symbol;Acc:MGI:1344344]	0.913645	0.348501	1	no	down	67.57	61.36	52.7	67.1	71.17	70.8	74.48	76.44
ENSMUSG00000000355	Mcts1	malignant T cell amplified sequence 1 [Source:MGI Symbol;Acc:MGI:1916245]	1.06972	0.575673	1	no	up	19.15	22.29	23.79	23.02	20.77	22.3	23.52	24.88
ENSMUSG00000000359	Rem1	rad and gem related GTP binding protein 1 [Source:MGI Symbol;Acc:MGI:1097696]	0.595751	0.196259	1	no	down	0.18	0.15	0.07	0.33	0.33	0.24	0.51	0.53
ENSMUSG00000000365	Rnf17	ring finger protein 17 [Source:MGI Symbol;Acc:MGI:1353419]	5.04938	0.160724	1	no	up	0.03	0	0	0	0	0	0	0
ENSMUSG00000000374	Trappc10	trafficking protein particle complex 10 [Source:MGI Symbol;Acc:MGI:1336209]	1.19951	0.0933544	1	no	up	6.38	6.32	6.63	7.22	5.96	5.65	5.34	6.38
ENSMUSG00000000378	Ccm2	cerebral cavernous malformation 2 [Source:MGI Symbol;Acc:MGI:2384924]	0.984847	0.891137	1	no	down	13.66	13.57	12.79	18.47	14.71	15.74	14.97	13.49
ENSMUSG00000000381	Wap	whey acidic protein [Source:MGI Symbol;Acc:MGI:98943]	1	1	1	no	no change	0	0	0	0	0	0	0	0
ENSMUSG00000000384	Tbrg4	transforming growth factor beta regulated gene 4 [Source:MGI Symbol;Acc:MGI:1100868]	1.12393	0.334334	1	no	up	21.81	19.83	17.16	23.4	20.97	24.44	14.77	18.93
ENSMUSG00000000385	Tmprss2	transmembrane protease, serine 2 [Source:MGI Symbol;Acc:MGI:1354381]	0.473501	0.00233703	0.110235	no	down	0.89	0.72	0.45	0.55	2.07	0.8	1.74	1.41
ENSMUSG00000000386	Mx1	MX dynamin-like GTPase 1 [Source:MGI Symbol;Acc:MGI:97243]	0.325166	0.00122766	0.0721154	no	down	0.24	0.83	0.1	0.1	0.45	0.34	0.56	0.74
ENSMUSG00000000392	Fap	fibroblast activation protein [Source:MGI Symbol;Acc:MGI:109608]	1.03694	0.967407	1	no	up	0	0.02	0.1	0	0	0.05	0.29	0
ENSMUSG00000000394	Gcg	glucagon [Source:MGI Symbol;Acc:MGI:95674]	1	1	1	no	no change	0	0	0	0	0	0	0	0
ENSMUSG00000000399	Ndufa9	NADH:ubiquinone oxidoreductase subunit A9 [Source:MGI Symbol;Acc:MGI:1913358]	1.14634	0.177305	1	no	up	117.31	103.84	86.63	115.27	99.89	99.25	97.38	99.32
ENSMUSG00000000402	Egfl6	EGF-like-domain, multiple 6 [Source:MGI Symbol;Acc:MGI:1858599]	1.02786	0.975589	1	no	up	0	0	0.02	0.02	0	0	0.02	0.02
ENSMUSG00000000409	Lck	lymphocyte protein tyrosine kinase [Source:MGI Symbol;Acc:MGI:96756]	0.70827	0.213878	1	no	down	0.51	0.55	0.86	0.78	0.92	0.44	0.43	0.93
ENSMUSG00000000411	Tssk3	testis-specific serine kinase 3 [Source:MGI Symbol;Acc:MGI:1929914]	1	1	1	no	no change	0	0	0	0	0	0	0	0
ENSMUSG00000000416	Cttnbp2	cortactin binding protein 2 [Source:MGI Symbol;Acc:MGI:1353467]	0.98014	0.96622	1	no	down	0.64	0.01	0.08	0.05	0.02	0.05	0.17	0.07
ENSMUSG00000000420	Galnt1	polypeptide N-acetylgalactosaminyltransferase 1 [Source:MGI Symbol;Acc:MGI:894693]	1.01544	0.913547	1	no	up	7.3	7.97	11.41	7.84	7.87	7.26	13.54	8.79
ENSMUSG00000000435	Myf5	myogenic factor 5 [Source:MGI Symbol;Acc:MGI:97252]	1	1	1	no	no change	0	0	0	0	0	0	0	0
ENSMUSG00000000439	Mkrn2	makorin, ring finger protein, 2 [Source:MGI Symbol;Acc:MGI:1914277]	0.939217	0.578049	1	no	down	5.09	5.19	2.13	5.97	2.9	3.47	4.64	3.67
ENSMUSG00000000440	Pparg	peroxisome proliferator activated receptor gamma [Source:MGI Symbol;Acc:MGI:97747]	0.996986	0.985034	1	no	down	3.71	2.74	3.48	2.34	2.76	2.44	3.94	4.21
ENSMUSG00000000441	Raf1	v-raf-leukemia viral oncogene 1 [Source:MGI Symbol;Acc:MGI:97847]	0.792625	0.0254134	0.515323	no	down	25.86	23.97	22.37	24.65	33.42	31.92	31.73	33.22
ENSMUSG00000000486	Septin1	septin 1 [Source:MGI Symbol;Acc:MGI:1858916]	0.519478	0.0209853	0.458841	no	down	1.06	0.56	1.02	1.28	1.08	1.24	0.99	3.25
ENSMUSG00000000489	Pdgfb	platelet derived growth factor, B polypeptide [Source:MGI Symbol;Acc:MGI:97528]	0.434602	0.00742458	0.235684	no	down	1.09	0.31	0.17	0.5	0.83	0.62	0.58	1.97
ENSMUSG00000000530	Acvrl1	activin A receptor, type II-like 1 [Source:MGI Symbol;Acc:MGI:1338946]	0.590282	0.0110073	0.301971	no	down	1.33	1.52	1.05	1.88	2.84	2.07	1.25	4
ENSMUSG00000000531	Tamalin	trafficking regulator and scaffold protein tamalin [Source:MGI Symbol;Acc:MGI:1860303]	0.405517	0.000224457	0.0231276	yes	down	1.35	0.84	0.75	0.72	3.29	2.03	2.02	2.32
ENSMUSG00000000532	Acvr1b	activin A receptor, type 1B [Source:MGI Symbol;Acc:MGI:1338944]	0.672229	0.0215561	0.465253	no	down	3	1.89	1.34	2.19	2.97	2.62	2.52	5.49
ENSMUSG00000000538	Tom1l2	target of myb1-like 2 (chicken) [Source:MGI Symbol;Acc:MGI:2443306]	1.04236	0.70545	1	no	up	9.88	9.72	7.35	9	8.88	8.09	7.69	11.65
ENSMUSG00000000544	Gpa33	glycoprotein A33 (transmembrane) [Source:MGI Symbol;Acc:MGI:1891703]	1	1	1	no	no change	0	0	0	0	0	0	0	0
ENSMUSG00000000552	Zfp385a	zinc finger protein 385A [Source:MGI Symbol;Acc:MGI:1352495]	0.654937	0.00509072	0.184993	no	down	4.41	4.19	2.96	5.21	7.25	7.03	5	7.99
ENSMUSG00000000555	Itga5	integrin alpha 5 (fibronectin receptor alpha) [Source:MGI Symbol;Acc:MGI:96604]	0.533649	2.61301e-05	0.00535574	no	down	3.14	2.86	2.84	3.89	7.68	5.14	6.19	6.62
ENSMUSG00000000560	Gabra2	gamma-aminobutyric acid (GABA) A receptor, subunit alpha 2 [Source:MGI Symbol;Acc:MGI:95614]	3.04848	0.285462	1	no	up	0	0	0.01	0	0	0	0	0
ENSMUSG00000000561	Wdr77	WD repeat domain 77 [Source:MGI Symbol;Acc:MGI:1917715]	1.17525	0.181051	1	no	up	8.95	10.51	8.62	11.88	8.48	9.85	9.04	8.41
ENSMUSG00000000562	Adora3	adenosine A3 receptor [Source:MGI Symbol;Acc:MGI:104847]	1.85412	0.460222	1	no	up	0	0.03	0.05	0.11	0	0	0.06	0.03
ENSMUSG00000000563	Atp5pb	ATP synthase peripheral stalk-membrane subunit b [Source:MGI Symbol;Acc:MGI:1100495]	1.04163	0.684225	1	no	up	201.6	195.43	210.48	206.74	196.29	206.21	225.51	205.32
ENSMUSG00000000567	Sox9	SRY (sex determining region Y)-box 9 [Source:MGI Symbol;Acc:MGI:98371]	0.542426	0.00315827	0.1348	no	down	1.14	1.17	0.85	1.41	3.41	1.8	1.25	2.44
ENSMUSG00000000568	Hnrnpd	heterogeneous nuclear ribonucleoprotein D [Source:MGI Symbol;Acc:MGI:101947]	0.939499	0.5653	1	no	down	16.13	16.09	18.11	22.3	15.78	18.83	20.87	24
ENSMUSG00000000579	Dynlt1c	dynein light chain Tctex-type 1C [Source:MGI Symbol;Acc:MGI:3807476]	0.775609	0.455223	1	no	down	0.08	0.6	0.46	0.75	0.32	0.66	0.49	1.48
ENSMUSG00000000581	C1d	C1D nuclear receptor co-repressor [Source:MGI Symbol;Acc:MGI:1927354]	0.91586	0.602699	1	no	down	25.95	22.83	26.34	23.36	11.37	18.52	53.04	24.48
ENSMUSG00000000594	Gm2a	GM2 ganglioside activator protein [Source:MGI Symbol;Acc:MGI:95762]	0.839267	0.0801551	0.970308	no	down	34.65	31.2	27.65	33.21	41.61	35.44	42.33	42.23
ENSMUSG00000000600	Krit1	KRIT1, ankyrin repeat containing [Source:MGI Symbol;Acc:MGI:1930618]	1.00789	0.959484	1	no	up	2.96	3.22	4.32	2.93	2.98	2.76	5.34	3.71
ENSMUSG00000000605	Clcn4	chloride channel, voltage-sensitive 4 [Source:MGI Symbol;Acc:MGI:104571]	1.0542	0.670451	1	no	up	8.14	9.43	12.25	10.62	10.26	8.07	13.56	10.6
ENSMUSG00000000606	Vmn2r88	vomeronasal 2, receptor 88 [Source:MGI Symbol;Acc:MGI:1316662]	1	1	1	no	no change	0	0	0	0	0	0	0	0
ENSMUSG00000000617	Grm6	glutamate receptor, metabotropic 6 [Source:MGI Symbol;Acc:MGI:1351343]	3.02227	0.284739	1	no	up	0	0	0	0.02	0	0	0	0
ENSMUSG00000000627	Sema4f	sema domain, immunoglobulin domain (Ig), TM domain, and short cytoplasmic domain [Source:MGI Symbol;Acc:MGI:1340055]	0.87265	0.787662	1	no	down	0.04	0.89	0.03	0.03	0.08	0.05	0.1	0.02
ENSMUSG00000000628	Hk2	hexokinase 2 [Source:MGI Symbol;Acc:MGI:1315197]	0.399648	0.00256146	0.116949	no	down	0.36	0.29	0.14	0.39	0.67	0.3	0.88	1.76
ENSMUSG00000000631	Myo18a	myosin XVIIIA [Source:MGI Symbol;Acc:MGI:2667185]	0.93782	0.529237	1	no	down	17.46	17.49	14.91	22.78	18.52	20.11	21.48	22.6
ENSMUSG00000000632	Sez6	seizure related gene 6 [Source:MGI Symbol;Acc:MGI:104745]	1	1	1	no	no change	0	0	0	0	0	0	0	0
ENSMUSG00000000673	Haao	3-hydroxyanthranilate 3,4-dioxygenase [Source:MGI Symbol;Acc:MGI:1349444]	1.15877	0.16033	1	no	up	593.81	520.07	422.21	548.03	504.97	460.94	472.35	520.89
ENSMUSG00000000682	Cd52	CD52 antigen [Source:MGI Symbol;Acc:MGI:1346088]	0.482785	0.000104089	0.0136345	yes	down	13.35	12.59	14.1	18.37	36.74	29.38	24.46	47.07
ENSMUSG00000000686	Abhd15	abhydrolase domain containing 15 [Source:MGI Symbol;Acc:MGI:1914727]	1.14395	0.359213	1	no	up	19.22	11.07	10.7	12.43	12.1	10.07	8.82	19.28
ENSMUSG00000000690	Hoxb6	homeobox B6 [Source:MGI Symbol;Acc:MGI:96187]	1.44864	0.692618	1	no	up	0.05	0	0.09	0	0.1	0	0	0
ENSMUSG00000000693	Loxl3	lysyl oxidase-like 3 [Source:MGI Symbol;Acc:MGI:1337004]	0.767472	0.245622	1	no	down	0.47	0.37	0.25	0.58	0.56	0.42	0.45	0.89
ENSMUSG00000000701	Tcl1b5	T cell leukemia/lymphoma 1B, 5 [Source:MGI Symbol;Acc:MGI:1351635]	1	1	1	no	no change	0	0	0	0	0	0	0	0
ENSMUSG00000000706	Btn1a1	butyrophilin, subfamily 1, member A1 [Source:MGI Symbol;Acc:MGI:103118]	1	1	1	no	no change	0	0	0	0	0	0	0	0
ENSMUSG00000000708	Kat2b	K(lysine) acetyltransferase 2B [Source:MGI Symbol;Acc:MGI:1343094]	0.968195	0.799584	1	no	down	10.97	11.56	15.31	12.17	11.48	11.48	21.13	14.07
ENSMUSG00000000711	Rab5b	RAB5B, member RAS oncogene family [Source:MGI Symbol;Acc:MGI:105938]	1.05516	0.573498	1	no	up	46.11	41.8	35.6	44.67	41.71	40	40.9	48.34
ENSMUSG00000000724	Cryba1	crystallin, beta A1 [Source:MGI Symbol;Acc:MGI:88518]	1	1	1	no	no change	0	0	0	0	0	0	0	0
ENSMUSG00000000730	Dnmt3l	DNA (cytosine-5-)-methyltransferase 3-like [Source:MGI Symbol;Acc:MGI:1859287]	0.336122	0.297928	1	no	down	0	0	0	0	0	0	0.07	0
ENSMUSG00000000731	Aire	autoimmune regulator (autoimmune polyendocrinopathy candidiasis ectodermal dystrophy) [Source:MGI Symbol;Acc:MGI:1338803]	3.02937	0.284918	1	no	up	0.06	0	0	0	0	0	0	0
ENSMUSG00000000732	Icosl	icos ligand [Source:MGI Symbol;Acc:MGI:1354701]	0.666068	0.126666	1	no	down	0.33	0.38	0.27	0.7	0.68	0.38	0.71	0.96
ENSMUSG00000000738	Spg7	SPG7, paraplegin matrix AAA peptidase subunit [Source:MGI Symbol;Acc:MGI:2385906]	1.13019	0.241932	1	no	up	24.91	20.37	19.32	22.07	19.85	20.22	18.45	23.19
ENSMUSG00000000739	Sult5a1	sulfotransferase family 5A, member 1 [Source:MGI Symbol;Acc:MGI:1931463]	1.63905	0.030927	0.58159	no	up	21.17	24.7	9.26	14.29	12.3	15.7	6.35	6.07
ENSMUSG00000000740	Rpl13	ribosomal protein L13 [Source:MGI Symbol;Acc:MGI:105922]	0.983448	0.86921	1	no	down	332.72	326.16	325.49	417.19	393.43	406.93	351.16	400.23
ENSMUSG00000000743	Chmp1a	charged multivesicular body protein 1A [Source:MGI Symbol;Acc:MGI:1920159]	1.01751	0.871296	1	no	up	31.69	25.62	22.76	28.83	29.72	31.07	25.27	28.48
ENSMUSG00000000751	Rpa1	replication protein A1 [Source:MGI Symbol;Acc:MGI:1915525]	1.08676	0.492584	1	no	up	20.01	19.39	14.5	15.99	16.58	16.12	10.58	20.92
ENSMUSG00000000753	Serpinf1	serine (or cysteine) peptidase inhibitor, clade F, member 1 [Source:MGI Symbol;Acc:MGI:108080]	1.15214	0.216267	1	no	up	692.69	552.04	405.13	645.95	553.1	553.96	484.58	580.9
ENSMUSG00000000759	Tubgcp3	tubulin, gamma complex associated protein 3 [Source:MGI Symbol;Acc:MGI:2183752]	0.787773	0.0709869	0.91388	no	down	2.57	2.34	2.63	2.62	3.93	2.85	3.78	3.26
ENSMUSG00000000766	Oprm1	opioid receptor, mu 1 [Source:MGI Symbol;Acc:MGI:97441]	1	1	1	no	no change	0	0	0	0	0	0	0	0
ENSMUSG00000000776	Polr3d	polymerase (RNA) III (DNA directed) polypeptide D [Source:MGI Symbol;Acc:MGI:1914315]	1.3555	0.0313165	0.586592	no	up	4.78	4.18	5.45	6.18	3.76	4.27	4.38	4
ENSMUSG00000000782	Tcf7	transcription factor 7, T cell specific [Source:MGI Symbol;Acc:MGI:98507]	0.77472	0.212726	1	no	down	1.11	0.84	1.12	0.96	1.03	0.88	1.61	2.22
ENSMUSG00000000787	Ddx3x	DEAD box helicase 3, X-linked [Source:MGI Symbol;Acc:MGI:103064]	1.01377	0.923628	1	no	up	22.51	29.52	39.83	33	30.83	28.78	47.41	25.86
ENSMUSG00000000791	Il12rb1	interleukin 12 receptor, beta 1 [Source:MGI Symbol;Acc:MGI:104579]	3.64104	3.70107e-06	0.00140591	yes	up	1.24	1.01	1.02	1.26	0.33	0.32	0.28	0.4
ENSMUSG00000000792	Slc5a5	solute carrier family 5 (sodium iodide symporter), member 5 [Source:MGI Symbol;Acc:MGI:2149330]	0.056756	0.00799889	0.247033	no	down	0	0	0	0.04	0	0.02	0	0.96
ENSMUSG00000000794	Kcnn3	potassium intermediate/small conductance calcium-activated channel, subfamily N, member 3 [Source:MGI Symbol;Acc:MGI:2153183]	0.389214	0.130057	1	no	down	0	0.01	0.03	0.01	0.01	0.04	0.01	0.07
ENSMUSG00000000804	Usp32	ubiquitin specific peptidase 32 [Source:MGI Symbol;Acc:MGI:2144475]	0.903074	0.525578	1	no	down	4.18	4.01	6.03	3.49	3.41	3.61	7.69	4.45
ENSMUSG00000000805	Car4	carbonic anhydrase 4 [Source:MGI Symbol;Acc:MGI:1096574]	3.02227	0.284739	1	no	up	0	0	0	0.11	0	0	0	0
ENSMUSG00000000811	Txnrd3	thioredoxin reductase 3 [Source:MGI Symbol;Acc:MGI:2386711]	0.984606	0.913067	1	no	down	3.28	3.64	2.15	2.82	3.48	2.88	2.67	3.97
ENSMUSG00000000817	Fasl	Fas ligand (TNF superfamily, member 6) [Source:MGI Symbol;Acc:MGI:99255]	0.410883	0.26349	1	no	down	0	0	0.12	0	0.12	0	0.07	0.81
ENSMUSG00000000823	Zfp512b	zinc finger protein 512B [Source:MGI Symbol;Acc:MGI:2685478]	0.856617	0.190988	1	no	down	2.79	2.93	3.05	2.38	3.17	3.29	4.8	4.7
ENSMUSG00000000826	Dnajc5	DnaJ heat shock protein family (Hsp40) member C5 [Source:MGI Symbol;Acc:MGI:892995]	1.25828	0.0327605	0.603521	no	up	11.23	11.84	12.88	15.34	10.77	10.77	11.64	10.54
ENSMUSG00000000827	Tpd52l2	tumor protein D52-like 2 [Source:MGI Symbol;Acc:MGI:1913564]	1.02494	0.813192	1	no	up	16.22	15.62	13.27	20.55	15.31	13.8	17.94	19.3
ENSMUSG00000000838	Fmr1	fragile X messenger ribonucleoprotein 1 [Source:MGI Symbol;Acc:MGI:95564]	0.972955	0.875444	1	no	down	2.4	2.17	4.13	2.46	2.3	2.24	4.81	3.23
ENSMUSG00000000861	Bcl11a	B cell CLL/lymphoma 11A (zinc finger protein) [Source:MGI Symbol;Acc:MGI:106190]	0.436719	0.0635718	0.859388	no	down	0.1	0.06	0.12	0.02	0.12	0.04	0.11	0.37
ENSMUSG00000000869	Il4	interleukin 4 [Source:MGI Symbol;Acc:MGI:96556]	1.02673	0.980224	1	no	up	0	0.19	0	0	0	0	0.2	0
ENSMUSG00000000876	Pxmp4	peroxisomal membrane protein 4 [Source:MGI Symbol;Acc:MGI:1891701]	1.09572	0.495441	1	no	up	45.88	38.37	45.07	58.3	56.18	60.64	40.78	34.34
ENSMUSG00000000881	Dlg3	discs large MAGUK scaffold protein 3 [Source:MGI Symbol;Acc:MGI:1888986]	0.536354	0.000248697	0.0249047	no	down	2.54	3.61	1.91	2.4	4.64	2.81	6.79	5.07
ENSMUSG00000000884	Gnb1l	guanine nucleotide binding protein (G protein), beta polypeptide 1-like [Source:MGI Symbol;Acc:MGI:1338057]	0.814906	0.479803	1	no	down	1.01	0.97	0.57	0.54	0.86	0.85	0.34	0.87
ENSMUSG00000000889	Dbh	dopamine beta hydroxylase [Source:MGI Symbol;Acc:MGI:94864]	1	1	1	no	no change	0	0	0	0	0	0	0	0
ENSMUSG00000000901	Mmp11	matrix metallopeptidase 11 [Source:MGI Symbol;Acc:MGI:97008]	0.505644	0.0628438	0.856046	no	down	0.22	0.21	0.19	0.1	0.27	0.8	0.28	0.42
ENSMUSG00000000902	Smarcb1	SWI/SNF related, matrix associated, actin dependent regulator of chromatin, subfamily b, member 1 [Source:MGI Symbol;Acc:MGI:1328366]	0.86178	0.208881	1	no	down	10.56	10.78	8.37	12.11	13.64	12.84	10.76	15.22
ENSMUSG00000000903	Vpreb3	pre-B lymphocyte gene 3 [Source:MGI Symbol;Acc:MGI:98938]	0.607829	0.363866	1	no	down	0.14	0.33	0.14	0.32	0.79	0.39	0.31	0.28
ENSMUSG00000000915	Hip1r	huntingtin interacting protein 1 related [Source:MGI Symbol;Acc:MGI:1352504]	1.84572	0.000409492	0.0346699	no	up	4.9	6.86	7.81	8.6	4.48	5.49	3.76	3.01
ENSMUSG00000000916	Nsun5	NOL1/NOP2/Sun domain family, member 5 [Source:MGI Symbol;Acc:MGI:2140844]	1.06928	0.623191	1	no	up	3.5	3.81	3.77	4.79	3.79	4.41	4.08	3.81
ENSMUSG00000000934	Top1mt	DNA topoisomerase 1, mitochondrial [Source:MGI Symbol;Acc:MGI:1920210]	0.858297	0.244229	1	no	down	8.66	7.05	7.5	6.34	10.11	8.13	10.75	7.87
ENSMUSG00000000938	Hoxa10	homeobox A10 [Source:MGI Symbol;Acc:MGI:96171]	1	1	1	no	no change	0	0	0	0	0	0	0	0
ENSMUSG00000000942	Hoxa4	homeobox A4 [Source:MGI Symbol;Acc:MGI:96176]	0.388166	0.0486454	0.750152	no	down	0.04	0.08	0.11	0.11	0.26	0.22	0.17	0.34
ENSMUSG00000000948	Gm38393	predicted gene, 38393 [Source:MGI Symbol;Acc:MGI:5613898]	0.730594	0.572173	1	no	down	0.05	0.04	0.04	0.01	0.01	0.01	0.06	0.15
ENSMUSG00000000957	Mmp14	matrix metallopeptidase 14 (membrane-inserted) [Source:MGI Symbol;Acc:MGI:101900]	0.744293	0.0130623	0.338467	no	down	6.17	5.29	5.23	6.77	8.27	6.94	8.44	10.19
ENSMUSG00000000958	Slc7a7	solute carrier family 7 (cationic amino acid transporter, y+ system), member 7 [Source:MGI Symbol;Acc:MGI:1337120]	0.593699	0.00976045	0.281595	no	down	2.73	1.95	1.48	2.23	3.14	4.32	2.72	6.82
ENSMUSG00000000959	Oxa1l	oxidase assembly 1-like [Source:MGI Symbol;Acc:MGI:1916339]	0.94236	0.609382	1	no	down	25.83	21.23	14.56	21.5	22.93	25.58	22.39	24.94
ENSMUSG00000000976	Heatr6	HEAT repeat containing 6 [Source:MGI Symbol;Acc:MGI:1919790]	1.21428	0.107861	1	no	up	2.91	2.6	2.44	3.65	2.61	2.42	2.2	3.14
ENSMUSG00000000982	Ccl3	chemokine (C-C motif) ligand 3 [Source:MGI Symbol;Acc:MGI:98260]	0.0992533	0.000725758	0.0508031	no	down	0	0	0.1	0.2	1.55	0.38	0.56	1.38
ENSMUSG00000000983	Wfdc18	WAP four-disulfide core domain 18 [Source:MGI Symbol;Acc:MGI:107506]	1.6311	0.544848	1	no	up	0	0.58	0	0.27	0	0.07	0.09	0.23
ENSMUSG00000001014	Icam4	intercellular adhesion molecule 4, Landsteiner-Wiener blood group [Source:MGI Symbol;Acc:MGI:1925619]	1.08727	0.836382	1	no	up	0.34	0.29	0.63	0.36	0.22	0.54	0.39	0.48
ENSMUSG00000001016	Ilf2	interleukin enhancer binding factor 2 [Source:MGI Symbol;Acc:MGI:1915031]	0.999934	0.999547	1	no	down	6.79	6.73	5.61	8.49	7.19	6.77	7.82	7.68
ENSMUSG00000001017	Chtop	chromatin target of PRMT1 [Source:MGI Symbol;Acc:MGI:1913761]	0.949647	0.593854	1	no	down	24.86	23.19	21.14	27	26.42	25.02	26.8	28.87
ENSMUSG00000001018	Snapin	SNAP-associated protein [Source:MGI Symbol;Acc:MGI:1333745]	0.874593	0.363192	1	no	down	7.46	5.02	5.24	4.68	6.19	5.96	5.6	11.48
ENSMUSG00000001020	S100a4	S100 calcium binding protein A4 [Source:MGI Symbol;Acc:MGI:1330282]	0.296101	0.00193226	0.0965792	no	down	1.07	1.06	1.06	1.68	7.14	3.01	2.37	4.98
ENSMUSG00000001021	S100a3	S100 calcium binding protein A3 [Source:MGI Symbol;Acc:MGI:1338849]	0.112972	0.066829	0.884534	no	down	0	0	0	0	0.16	0.19	0	0
ENSMUSG00000001023	S100a5	S100 calcium binding protein A5 [Source:MGI Symbol;Acc:MGI:1338915]	1	1	1	no	no change	0	0	0	0	0	0	0	0
ENSMUSG00000001025	S100a6	S100 calcium binding protein A6 (calcyclin) [Source:MGI Symbol;Acc:MGI:1339467]	0.262618	1.08802e-05	0.00300948	yes	down	2.1	3.29	1.79	2.37	11.85	5.59	6.65	9.51
ENSMUSG00000001027	Scn4a	sodium channel, voltage-gated, type IV, alpha [Source:MGI Symbol;Acc:MGI:98250]	0.26772	0.0863787	1	no	down	0.02	0	0	0	0.02	0.01	0.03	0.06
ENSMUSG00000001029	Icam2	intercellular adhesion molecule 2 [Source:MGI Symbol;Acc:MGI:96394]	0.820606	0.223346	1	no	down	4.56	3.89	3.55	3.97	5.22	6.22	6.16	6.44
ENSMUSG00000001034	Mapk7	mitogen-activated protein kinase 7 [Source:MGI Symbol;Acc:MGI:1346347]	0.648478	0.0418725	0.694179	no	down	1	0.63	0.5	0.86	1.35	1.08	0.89	1.73
ENSMUSG00000001036	Epn2	epsin 2 [Source:MGI Symbol;Acc:MGI:1333766]	0.955823	0.744864	1	no	down	2.43	1.48	1.75	1.85	1.86	1.77	2.84	2.49
ENSMUSG00000001039	B9d1	B9 protein domain 1 [Source:MGI Symbol;Acc:MGI:1351471]	0.890555	0.787069	1	no	down	0.63	0.66	3.12	0.33	0.84	0.93	0.41	1.14
ENSMUSG00000001052	Sec24b	Sec24 related gene family, member B (S. cerevisiae) [Source:MGI Symbol;Acc:MGI:2139764]	0.907295	0.370109	1	no	down	6.54	5.05	6.04	5.79	6.92	8.79	10.39	10.29
ENSMUSG00000001053	N4bp3	NEDD4 binding protein 3 [Source:MGI Symbol;Acc:MGI:2442218]	0.615645	0.025615	0.51812	no	down	1.2	1.33	0.87	1.35	3.02	1.61	2.04	1.57
ENSMUSG00000001054	Rmnd5b	required for meiotic nuclear division 5 homolog B [Source:MGI Symbol;Acc:MGI:1913339]	1.01666	0.900798	1	no	up	5.41	4.59	4.33	6.06	6	4.03	5.2	5.62
ENSMUSG00000001056	Nhp2	NHP2 ribonucleoprotein [Source:MGI Symbol;Acc:MGI:1098547]	1.16313	0.265803	1	no	up	25.52	25.54	26.86	26.89	26.81	30.41	19.69	19.45
ENSMUSG00000001062	Vps9d1	VPS9 domain containing 1 [Source:MGI Symbol;Acc:MGI:1914143]	1.053	0.698579	1	no	up	6.33	4.64	3.5	4.25	3.96	3.85	4.18	7.25
ENSMUSG00000001065	Zfp276	zinc finger protein (C2H2 type) 276 [Source:MGI Symbol;Acc:MGI:1888495]	1.52618	0.00854117	0.258321	no	up	8.52	8.22	3.84	6.36	4.31	4.24	3.55	7.13
ENSMUSG00000001076	C1ql4	complement component 1, q subcomponent-like 4 [Source:MGI Symbol;Acc:MGI:3579909]	1.8779	0.297965	1	no	up	0.08	0.17	0.04	0.34	0.17	0	0.05	0.14
ENSMUSG00000001082	Mfsd10	major facilitator superfamily domain containing 10 [Source:MGI Symbol;Acc:MGI:1915544]	0.813763	0.2982	1	no	down	1.74	2.67	1.82	2.09	2.22	2.04	2.15	3.65
ENSMUSG00000001089	Luzp1	leucine zipper protein 1 [Source:MGI Symbol;Acc:MGI:107629]	0.77175	0.0482873	0.746449	no	down	1.64	1.84	2.21	1.98	2.4	1.95	3.99	3.47
ENSMUSG00000001095	Slc13a2	solute carrier family 13 (sodium-dependent dicarboxylate transporter), member 2 [Source:MGI Symbol;Acc:MGI:1276558]	0.802265	0.32356	1	no	down	0.81	0.96	0.57	0.64	0.9	0.98	1.35	0.74
ENSMUSG00000001098	Kctd10	potassium channel tetramerisation domain containing 10 [Source:MGI Symbol;Acc:MGI:2141207]	0.787432	0.0513512	0.767372	no	down	7.05	5.65	5.13	7.72	9.12	8.35	7.6	8.24
ENSMUSG00000001100	Poldip2	polymerase (DNA-directed), delta interacting protein 2 [Source:MGI Symbol;Acc:MGI:1915061]	1.15119	0.177999	1	no	up	60.09	52.5	44.77	59.02	49.57	53.55	43.54	55.63
ENSMUSG00000001103	Sebox	SEBOX homeobox [Source:MGI Symbol;Acc:MGI:108012]	1.19891	0.740356	1	no	up	0.23	0.2	0.09	0.15	0.24	0.22	0.11	0
ENSMUSG00000001105	Ift20	intraflagellar transport 20 [Source:MGI Symbol;Acc:MGI:1915585]	1.16003	0.249529	1	no	up	31.26	27.69	45.72	42.44	30.47	33.65	41.31	32
ENSMUSG00000001119	Col6a1	collagen, type VI, alpha 1 [Source:MGI Symbol;Acc:MGI:88459]	0.555196	0.00259828	0.118156	no	down	2.57	2.78	1.56	3.5	4.77	3.11	3.56	8.99
ENSMUSG00000001120	Pcbp3	poly(rC) binding protein 3 [Source:MGI Symbol;Acc:MGI:1890470]	1.31548	0.341886	1	no	up	0.51	0.51	0.49	0.54	0.37	0.32	0.27	0.76
ENSMUSG00000001123	Lgals9	lectin, galactose binding, soluble 9 [Source:MGI Symbol;Acc:MGI:109496]	0.918662	0.510205	1	no	down	555.63	512.05	311.58	433.12	605.97	529.93	405.3	570.06
ENSMUSG00000001127	Araf	Araf proto-oncogene, serine/threonine kinase [Source:MGI Symbol;Acc:MGI:88065]	1.05369	0.609683	1	no	up	36.18	29.69	23.73	29.97	30.39	30.26	27.43	34.2
ENSMUSG00000001128	Cfp	complement factor properdin [Source:MGI Symbol;Acc:MGI:97545]	0.634324	0.00480255	0.178157	no	down	13.78	17.86	13.23	16.01	24.57	22.32	15.03	41.96
ENSMUSG00000001131	Timp1	tissue inhibitor of metalloproteinase 1 [Source:MGI Symbol;Acc:MGI:98752]	0.421502	0.125771	1	no	down	0.09	0.25	0.16	0.57	0.52	0.71	0	1.74
ENSMUSG00000001134	Uxt	ubiquitously expressed prefoldin like chaperone [Source:MGI Symbol;Acc:MGI:1277988]	1.26265	0.0572137	0.812167	no	up	24.16	26.22	20.64	25.71	19.79	25.84	23.94	21.18
ENSMUSG00000001138	Cnnm3	cyclin M3 [Source:MGI Symbol;Acc:MGI:2151055]	0.772487	0.0408094	0.681512	no	down	4.01	2.64	1.75	2.61	4.44	2.84	4.77	5.03
ENSMUSG00000001143	Lman2l	lectin, mannose-binding 2-like [Source:MGI Symbol;Acc:MGI:2443010]	1.1366	0.280245	1	no	up	8.41	7.26	6.56	10.12	8.19	8.33	7.41	8.21
ENSMUSG00000001150	Mcm3ap	minichromosome maintenance complex component 3 associated protein [Source:MGI Symbol;Acc:MGI:1930089]	1.00495	0.962209	1	no	up	5.93	6.46	6.13	7.98	5.84	7.34	6.86	8.14
ENSMUSG00000001151	Pcnt	pericentrin (kendrin) [Source:MGI Symbol;Acc:MGI:102722]	0.986076	0.908822	1	no	down	2.41	2.78	2.27	2.8	2.99	2.26	3.29	2.78
ENSMUSG00000001155	Ftcd	formiminotransferase cyclodeaminase [Source:MGI Symbol;Acc:MGI:1339962]	1.03566	0.748005	1	no	up	230.84	197.05	145.29	187.29	179.25	195.68	207.39	192.33
ENSMUSG00000001156	Mxd1	MAX dimerization protein 1 [Source:MGI Symbol;Acc:MGI:96908]	0.568958	0.000481892	0.0390586	no	down	2.08	1.43	1.71	1.74	4.01	2.21	3.25	3.63
ENSMUSG00000001157	Gmcl1	germ cell-less, spermatogenesis associated 1 [Source:MGI Symbol;Acc:MGI:1345156]	0.827783	0.187753	1	no	down	3.03	2.54	2.97	2.13	2.89	3.12	4.24	3.65
ENSMUSG00000001158	Snrnp27	small nuclear ribonucleoprotein 27 (U4/U6.U5) [Source:MGI Symbol;Acc:MGI:1913868]	1.05998	0.676489	1	no	up	13.44	13.09	15.03	15.06	11.36	17.15	15.93	13.16
ENSMUSG00000001166	Oas1c	2'-5' oligoadenylate synthetase 1C [Source:MGI Symbol;Acc:MGI:2149633]	0.563605	0.0719453	0.917512	no	down	0.2	0.73	0.74	0.13	0.56	0.45	0.47	0.56
ENSMUSG00000001168	Oas1h	2'-5' oligoadenylate synthetase 1H [Source:MGI Symbol;Acc:MGI:2180853]	5.0773	0.140698	1	no	up	0	0.04	0	0.04	0	0	0	0
ENSMUSG00000001173	Ocrl	OCRL, inositol polyphosphate-5-phosphatase [Source:MGI Symbol;Acc:MGI:109589]	0.580059	0.00149228	0.0819963	no	down	1.43	0.91	0.81	1.09	1.86	1.37	1.82	2.61
ENSMUSG00000001175	Calm1	calmodulin 1 [Source:MGI Symbol;Acc:MGI:88251]	1.09544	0.361548	1	no	up	45.34	46.26	52.61	47.92	43.9	46.16	59.7	51.93
ENSMUSG00000001211	Agpat3	1-acylglycerol-3-phosphate O-acyltransferase 3 [Source:MGI Symbol;Acc:MGI:1336186]	1.05414	0.624818	1	no	up	89.78	77.22	62.38	83.5	78.03	85.32	70.24	84.83
ENSMUSG00000001225	Slc26a3	solute carrier family 26, member 3 [Source:MGI Symbol;Acc:MGI:107181]	1	1	1	no	no change	0	0	0	0	0	0	0	0
ENSMUSG00000001227	Sema6b	sema domain, transmembrane domain (TM), and cytoplasmic domain, (semaphorin) 6B [Source:MGI Symbol;Acc:MGI:1202889]	1.3252	0.0906222	1	no	up	1.46	1.35	1.69	2.25	1.04	1.52	1.18	1.72
ENSMUSG00000001228	Uhrf1	ubiquitin-like, containing PHD and RING finger domains, 1 [Source:MGI Symbol;Acc:MGI:1338889]	1.02255	0.943955	1	no	up	0.57	0.1	0.78	0.26	0.37	0.18	0.16	0.45
ENSMUSG00000001229	Dpp9	dipeptidylpeptidase 9 [Source:MGI Symbol;Acc:MGI:2443967]	0.899726	0.306337	1	no	down	14.07	14.29	13.08	17.89	17.76	18.11	17.11	17.22
ENSMUSG00000001240	Ramp2	receptor (calcitonin) activity modifying protein 2 [Source:MGI Symbol;Acc:MGI:1859650]	1.1036	0.442489	1	no	up	15.16	14.14	9.91	14.78	12.21	12.43	13.67	16.13
ENSMUSG00000001247	Lsr	lipolysis stimulated lipoprotein receptor [Source:MGI Symbol;Acc:MGI:1927471]	0.90822	0.361616	1	no	down	90.02	99.37	94.95	110.35	131.12	105.18	96.1	134.47
ENSMUSG00000001248	Gramd1a	GRAM domain containing 1A [Source:MGI Symbol;Acc:MGI:105490]	0.884326	0.38877	1	no	down	4.51	4.27	4.7	5.57	5.2	4.22	4.02	8.71
ENSMUSG00000001249	Hpn	hepsin [Source:MGI Symbol;Acc:MGI:1196620]	0.99915	0.993515	1	no	down	279.97	245.36	189.25	265.19	265.99	262.31	247.36	277.21
ENSMUSG00000001260	Gabrg1	gamma-aminobutyric acid (GABA) A receptor, subunit gamma 1 [Source:MGI Symbol;Acc:MGI:103156]	1	1	1	no	no change	0	0	0	0	0	0	0	0
ENSMUSG00000001270	Ckb	creatine kinase, brain [Source:MGI Symbol;Acc:MGI:88407]	0.386488	0.00100063	0.0634923	no	down	3.7	3.69	2.44	3.4	6.02	5.92	3.8	23.13
ENSMUSG00000001280	Sp1	trans-acting transcription factor 1 [Source:MGI Symbol;Acc:MGI:98372]	0.895168	0.349491	1	no	down	4.11	4.53	4.73	5.09	4.79	3.78	7.16	6.81
ENSMUSG00000001281	Itgb7	integrin beta 7 [Source:MGI Symbol;Acc:MGI:96616]	0.564961	0.0205812	0.453311	no	down	0.5	1.23	0.67	1.81	2.09	0.81	2.12	3.37
ENSMUSG00000001285	Myg1	melanocyte proliferating gene 1 [Source:MGI Symbol;Acc:MGI:1929864]	1.19257	0.189081	1	no	up	17.55	14.45	9.43	14.09	14.07	11.99	11.18	13.55
ENSMUSG00000001288	Rarg	retinoic acid receptor, gamma [Source:MGI Symbol;Acc:MGI:97858]	0.874401	0.315907	1	no	down	3.02	2.29	2.24	3.27	3.29	3.06	3.09	3.81
ENSMUSG00000001289	Pfdn5	prefoldin 5 [Source:MGI Symbol;Acc:MGI:1928753]	1.03773	0.724532	1	no	up	81.57	82.13	70.99	103.66	87.15	98.52	83.22	88.06
ENSMUSG00000001300	Efnb2	ephrin B2 [Source:MGI Symbol;Acc:MGI:105097]	0.346221	1.0281e-05	0.00290005	yes	down	0.61	0.49	0.77	0.92	1.49	1.38	3.37	2.58
ENSMUSG00000001305	Rrp15	ribosomal RNA processing 15 homolog [Source:MGI Symbol;Acc:MGI:1914473]	1.19057	0.251094	1	no	up	7.15	8.09	9.69	10.65	6.73	8.22	10.66	6.44
ENSMUSG00000001313	Rnd2	Rho family GTPase 2 [Source:MGI Symbol;Acc:MGI:1338755]	1.43997	0.00989999	0.283896	no	up	13.98	11.58	12.82	13.87	9.64	10.22	6.72	12.85
ENSMUSG00000001323	Srr	serine racemase [Source:MGI Symbol;Acc:MGI:1351636]	1.11752	0.272925	1	no	up	34.82	32.89	32.54	34.94	32.3	31.64	31.88	30.4
ENSMUSG00000001333	Sync	syncoilin [Source:MGI Symbol;Acc:MGI:1916078]	1.43312	0.712174	1	no	up	0	0	0	0.09	0	0	0	0.06
ENSMUSG00000001334	Fndc5	fibronectin type III domain containing 5 [Source:MGI Symbol;Acc:MGI:1917614]	0.91073	0.800696	1	no	down	0.12	0.21	0.1	0.1	0.16	0.17	0.11	0.18
ENSMUSG00000001348	Acp5	acid phosphatase 5, tartrate resistant [Source:MGI Symbol;Acc:MGI:87883]	0.94173	0.588102	1	no	down	115	105.27	89.88	111.45	114.65	107.67	92.29	168.86
ENSMUSG00000001349	Cnn1	calponin 1 [Source:MGI Symbol;Acc:MGI:104979]	1.7908	0.313435	1	no	up	0.21	1.42	0.2	0.29	0.14	0.02	0.21	0
ENSMUSG00000001366	Fbxo9	f-box protein 9 [Source:MGI Symbol;Acc:MGI:1918788]	1.17879	0.126634	1	no	up	29.05	24.6	26.45	32.82	25.44	27.82	26.36	24.02
ENSMUSG00000001376	Vps50	VPS50 EARP/GARPII complex subunit [Source:MGI Symbol;Acc:MGI:1920538]	1.15611	0.411388	1	no	up	1.99	1.82	3.01	2.08	2.15	1.19	2.43	1.89
ENSMUSG00000001380	Hars	histidyl-tRNA synthetase [Source:MGI Symbol;Acc:MGI:108087]	1.07104	0.512199	1	no	up	16.22	16.25	18.33	20.6	17.08	18.02	17.68	18.87
ENSMUSG00000001383	Zmat2	zinc finger, matrin type 2 [Source:MGI Symbol;Acc:MGI:1913742]	1.02849	0.797552	1	no	up	13.26	12.55	13.01	12.75	11.07	14.23	15.18	13.18
ENSMUSG00000001403	Ube2c	ubiquitin-conjugating enzyme E2C [Source:MGI Symbol;Acc:MGI:1915862]	0.440744	0.0348502	0.625635	no	down	0.57	0.37	0.42	0.22	1.09	0.61	0.56	1.8
ENSMUSG00000001415	Smg5	SMG5 nonsense mediated mRNA decay factor [Source:MGI Symbol;Acc:MGI:2447364]	1.05646	0.632394	1	no	up	7.25	9.83	8.25	10.95	8.89	9.29	9.36	7.2
ENSMUSG00000001416	Cct3	chaperonin containing Tcp1, subunit 3 (gamma) [Source:MGI Symbol;Acc:MGI:104708]	1.11695	0.328397	1	no	up	71.77	81.93	72.77	91.38	83.84	81.39	58.35	76.1
ENSMUSG00000001418	Glmp	glycosylated lysosomal membrane protein [Source:MGI Symbol;Acc:MGI:1913318]	0.982148	0.865511	1	no	down	55.46	47.68	36.38	54.44	53.44	49.95	43.96	55.78
ENSMUSG00000001419	Mef2d	myocyte enhancer factor 2D [Source:MGI Symbol;Acc:MGI:99533]	1.08888	0.459367	1	no	up	6.88	7.03	6.47	9.29	7.41	6.98	5.81	10.32
ENSMUSG00000001420	Tmem79	transmembrane protein 79 [Source:MGI Symbol;Acc:MGI:1919163]	1.10335	0.700251	1	no	up	1.12	1.29	0.86	0.97	1.16	1.1	0.74	1.2
ENSMUSG00000001424	Snd1	staphylococcal nuclease and tudor domain containing 1 [Source:MGI Symbol;Acc:MGI:1929266]	1.15463	0.205411	1	no	up	59.56	58.72	45.62	63	53.44	55.38	38.95	65.06
ENSMUSG00000001435	Col18a1	collagen, type XVIII, alpha 1 [Source:MGI Symbol;Acc:MGI:88451]	0.849823	0.197348	1	no	down	241.98	195.27	130.31	197.13	261.93	220.48	202.9	284.64
ENSMUSG00000001436	Slc19a1	solute carrier family 19 (folate transporter), member 1 [Source:MGI Symbol;Acc:MGI:103182]	1.35624	0.0820474	0.983602	no	up	4.04	2.61	2.19	4.9	2.89	3.04	2.25	4.29
ENSMUSG00000001440	Kpnb1	karyopherin (importin) beta 1 [Source:MGI Symbol;Acc:MGI:107532]	0.887074	0.247587	1	no	down	13.91	16.01	18.63	17.27	18.98	16.33	19.19	24.24
ENSMUSG00000001441	Npepps	aminopeptidase puromycin sensitive [Source:MGI Symbol;Acc:MGI:1101358]	0.981406	0.860015	1	no	down	7	6.37	7.16	6.78	7.63	6.71	8.3	7.67
ENSMUSG00000001444	Tbx21	T-box 21 [Source:MGI Symbol;Acc:MGI:1888984]	0.325243	0.038849	0.666752	no	down	0.04	0.1	0.04	0	0.22	0.11	0.1	0.21
ENSMUSG00000001445	Mrpl10	mitochondrial ribosomal protein L10 [Source:MGI Symbol;Acc:MGI:1333801]	1.0318	0.775285	1	no	up	32.48	29.93	23.04	29.88	31.67	31.67	24.4	31.95
ENSMUSG00000001467	Cyp51	cytochrome P450, family 51 [Source:MGI Symbol;Acc:MGI:106040]	1.07812	0.559245	1	no	up	27.74	32.84	38.04	44.12	34.3	32.22	24.64	51.65
ENSMUSG00000001472	Tcf25	transcription factor 25 (basic helix-loop-helix) [Source:MGI Symbol;Acc:MGI:1914105]	1.14415	0.181321	1	no	up	80.79	95.19	44.82	57.46	49.69	61.35	41.08	53.25
ENSMUSG00000001473	Tubb6	tubulin, beta 6 class V [Source:MGI Symbol;Acc:MGI:1915201]	0.437733	0.000671355	0.0486071	yes	down	4.38	3.42	2.3	4.8	16.38	6.69	5.11	7.72
ENSMUSG00000001482	Def8	differentially expressed in FDCP 8 [Source:MGI Symbol;Acc:MGI:1346331]	0.96095	0.74386	1	no	down	17.85	16.06	13.04	13.81	18.96	18.02	12.53	18.3
ENSMUSG00000001493	Meox1	mesenchyme homeobox 1 [Source:MGI Symbol;Acc:MGI:103220]	0.500254	0.220035	1	no	down	0.05	0.13	0.1	0	0.13	0.07	0.06	0.41
ENSMUSG00000001494	Sost	sclerostin [Source:MGI Symbol;Acc:MGI:1921749]	1.72242	0.581136	1	no	up	0.03	0.03	0	0	0	0	0	0.03
ENSMUSG00000001496	Nkx2-1	NK2 homeobox 1 [Source:MGI Symbol;Acc:MGI:108067]	1	1	1	no	no change	0	0	0	0	0	0	0	0
ENSMUSG00000001497	Pax9	paired box 9 [Source:MGI Symbol;Acc:MGI:97493]	2.91147	0.112101	1	no	up	0.01	0.08	0.04	0.03	0.03	0.01	0.01	0
ENSMUSG00000001504	Irx2	Iroquois homeobox 2 [Source:MGI Symbol;Acc:MGI:1197526]	1	1	1	no	no change	0	0	0	0	0	0	0	0
ENSMUSG00000001506	Col1a1	collagen, type I, alpha 1 [Source:MGI Symbol;Acc:MGI:88467]	0.305139	0.000212467	0.0221323	yes	down	1.27	1.82	0.81	3.16	3.72	3.08	3.65	15.17
ENSMUSG00000001507	Itga3	integrin alpha 3 [Source:MGI Symbol;Acc:MGI:96602]	0.749118	0.116181	1	no	down	1.49	1.24	0.68	1.51	1.82	1.51	1.09	2.57
ENSMUSG00000001508	Sgca	sarcoglycan, alpha (dystrophin-associated glycoprotein) [Source:MGI Symbol;Acc:MGI:894698]	0.126745	0.0577302	0.81584	no	down	0	0.04	0	0	0	0	0	0.73
ENSMUSG00000001510	Dlx3	distal-less homeobox 3 [Source:MGI Symbol;Acc:MGI:94903]	1	1	1	no	no change	0	0	0	0	0	0	0	0
ENSMUSG00000001517	Foxm1	forkhead box M1 [Source:MGI Symbol;Acc:MGI:1347487]	0.713067	0.285868	1	no	down	0.22	0.25	0.12	0.1	0.23	0.36	0.11	0.44
ENSMUSG00000001518	Itfg2	integrin alpha FG-GAP repeat containing 2 [Source:MGI Symbol;Acc:MGI:1915450]	1.04739	0.727982	1	no	up	3.45	3.23	4.88	5.18	4.94	4.15	3.93	6.79
ENSMUSG00000001520	Nrip2	nuclear receptor interacting protein 2 [Source:MGI Symbol;Acc:MGI:1891884]	0.881309	0.796436	1	no	down	0.17	0.04	0.1	0.2	0.09	0.09	0.12	0.2
ENSMUSG00000001521	Tulp3	tubby-like protein 3 [Source:MGI Symbol;Acc:MGI:1329045]	0.727255	0.227939	1	no	down	0.52	0.38	0.2	0.59	0.52	0.54	0.34	1.15
ENSMUSG00000001524	Gtf2h4	general transcription factor II H, polypeptide 4 [Source:MGI Symbol;Acc:MGI:1338799]	0.871227	0.298709	1	no	down	6.41	7.17	4.57	7.12	7.47	6.64	8.75	7.25
ENSMUSG00000001525	Tubb5	tubulin, beta 5 class I [Source:MGI Symbol;Acc:MGI:107812]	0.973349	0.817692	1	no	down	26.98	27.72	19.6	37.78	29.65	28.09	25.1	40.9
ENSMUSG00000001542	Ell2	elongation factor for RNA polymerase II 2 [Source:MGI Symbol;Acc:MGI:2183438]	1.23187	0.118543	1	no	up	15.29	15.59	20.91	18.58	13.66	11.99	20.2	15.95
ENSMUSG00000001552	Jup	junction plakoglobin [Source:MGI Symbol;Acc:MGI:96650]	0.84019	0.174727	1	no	down	15.16	11.62	8.28	14.29	16.38	15.16	13.1	21.36
ENSMUSG00000001555	Fkbp10	FK506 binding protein 10 [Source:MGI Symbol;Acc:MGI:104769]	0.598177	0.072422	0.92009	no	down	0.45	0.41	0.32	1.31	0.84	0.76	0.72	1.98
ENSMUSG00000001558	Klhl10	kelch-like 10 [Source:MGI Symbol;Acc:MGI:2181067]	0.34755	0.197658	1	no	down	0.03	0	0.07	0	0.03	0.05	0	0.13
ENSMUSG00000001566	Mnx1	motor neuron and pancreas homeobox 1 [Source:MGI Symbol;Acc:MGI:109160]	1	1	1	no	no change	0	0	0	0	0	0	0	0
ENSMUSG00000001569	Nom1	nucleolar protein with MIF4G domain 1 [Source:MGI Symbol;Acc:MGI:1861749]	1.07478	0.534585	1	no	up	4.31	3.29	7.31	3.54	3.17	6.58	5.12	3.28
ENSMUSG00000001576	Ergic1	endoplasmic reticulum-golgi intermediate compartment (ERGIC) 1 [Source:MGI Symbol;Acc:MGI:1914708]	1.00816	0.942014	1	no	up	51.08	43.04	36.58	47.48	48.85	44.89	33.99	52.13
ENSMUSG00000001583	Tnk1	tyrosine kinase, non-receptor, 1 [Source:MGI Symbol;Acc:MGI:1930958]	0.466069	0.391315	1	no	down	0	0.07	0.06	0	0	0	0.04	0.11
ENSMUSG00000001588	Acap1	ArfGAP with coiled-coil, ankyrin repeat and PH domains 1 [Source:MGI Symbol;Acc:MGI:2388270]	0.557301	0.0195683	0.440016	no	down	0.36	0.48	0.86	0.7	0.77	1.04	1.37	1.29
ENSMUSG00000001604	Tcea3	transcription elongation factor A (SII), 3 [Source:MGI Symbol;Acc:MGI:1196908]	1.13689	0.186728	1	no	up	63.5	56.32	52.57	60.52	52.59	50.85	55.18	62.74
ENSMUSG00000001622	Csn3	casein kappa [Source:MGI Symbol;Acc:MGI:107461]	1	1	1	no	no change	0	0	0	0	0	0	0	0
ENSMUSG00000001627	Ifrd1	interferon-related developmental regulator 1 [Source:MGI Symbol;Acc:MGI:1316717]	0.623643	0.016428	0.395632	no	down	4.43	4.28	4.35	7.56	13.82	4.77	5.77	5.98
ENSMUSG00000001630	Stk38l	serine/threonine kinase 38 like [Source:MGI Symbol;Acc:MGI:1922250]	1.18816	0.169533	1	no	up	3.08	3.11	3.94	3.6	2.89	2.41	3.24	3.9
ENSMUSG00000001632	Brpf1	bromodomain and PHD finger containing, 1 [Source:MGI Symbol;Acc:MGI:1926033]	1.16988	0.193602	1	no	up	3.14	3.25	2.78	4.34	2.89	2.95	3.25	3.48
ENSMUSG00000001642	Akr1b3	aldo-keto reductase family 1, member B3 (aldose reductase) [Source:MGI Symbol;Acc:MGI:1353494]	0.867807	0.300094	1	no	down	10.79	11.09	8.22	10.14	10.72	10.81	9.78	19.59
ENSMUSG00000001655	Hoxc13	homeobox C13 [Source:MGI Symbol;Acc:MGI:99560]	1	1	1	no	no change	0	0	0	0	0	0	0	0
ENSMUSG00000001656	Hoxc11	homeobox C11 [Source:MGI Symbol;Acc:MGI:96193]	1	1	1	no	no change	0	0	0	0	0	0	0	0
ENSMUSG00000001657	Hoxc8	homeobox C8 [Source:MGI Symbol;Acc:MGI:96198]	1	1	1	no	no change	0	0	0	0	0	0	0	0
ENSMUSG00000001661	Hoxc6	homeobox C6 [Source:MGI Symbol;Acc:MGI:96197]	1	1	1	no	no change	0	0	0	0	0	0	0	0
ENSMUSG00000001663	Gstt1	glutathione S-transferase, theta 1 [Source:MGI Symbol;Acc:MGI:107379]	1.39878	0.00354288	0.145652	no	up	383.27	297.63	262.01	388.2	232.65	255.07	240.8	297.08
ENSMUSG00000001665	Gstt3	glutathione S-transferase, theta 3 [Source:MGI Symbol;Acc:MGI:2143526]	1.50312	0.00520415	0.18756	no	up	47.63	35.38	28.29	32.31	26.27	20.52	19.52	37.38
ENSMUSG00000001666	Ddt	D-dopachrome tautomerase [Source:MGI Symbol;Acc:MGI:1298381]	1.19989	0.0825194	0.986977	no	up	619.37	548.72	464.94	574.62	516.53	518.89	479.3	508.3
ENSMUSG00000001670	Tat	tyrosine aminotransferase [Source:MGI Symbol;Acc:MGI:98487]	2.1114	3.22219e-05	0.00614049	yes	up	1732.34	1145.38	1336.58	1495.76	794.72	398.19	878.86	862.91
ENSMUSG00000001672	Marveld3	MARVEL (membrane-associating) domain containing 3 [Source:MGI Symbol;Acc:MGI:1920858]	0.875711	0.672873	1	no	down	0.44	0.39	0.25	0.26	0.36	0.15	0.77	0.58
ENSMUSG00000001674	Ddx18	DEAD box helicase 18 [Source:MGI Symbol;Acc:MGI:1914192]	1.13654	0.244364	1	no	up	11.33	11.96	10.48	13.52	11.5	10.84	10.32	10.96
ENSMUSG00000001687	Ubl3	ubiquitin-like 3 [Source:MGI Symbol;Acc:MGI:1344373]	0.988256	0.917378	1	no	down	18.31	22.03	25.73	18.54	17.76	17.87	27.97	25.98
ENSMUSG00000001700	Gramd3	GRAM domain containing 3 [Source:MGI Symbol;Acc:MGI:1914815]	0.957373	0.666687	1	no	down	16.5	17.08	14.37	15.71	18.72	16.14	18.33	18.59
ENSMUSG00000001707	Eef1e1	eukaryotic translation elongation factor 1 epsilon 1 [Source:MGI Symbol;Acc:MGI:1913393]	1.10207	0.486189	1	no	up	3.76	5.3	5.08	4.66	3.35	3.95	4.12	5.84
ENSMUSG00000001729	Akt1	thymoma viral proto-oncogene 1 [Source:MGI Symbol;Acc:MGI:87986]	0.97889	0.843191	1	no	down	17.26	18.23	18.23	22.2	19.59	21.35	17.1	27.49
ENSMUSG00000001739	Cldn15	claudin 15 [Source:MGI Symbol;Acc:MGI:1913103]	1.66954	0.166444	1	no	up	0.34	0.27	0.19	0.35	0.34	0.15	0.21	0.14
ENSMUSG00000001741	Il16	interleukin 16 [Source:MGI Symbol;Acc:MGI:1270855]	0.900161	0.592777	1	no	down	1	1.38	1.23	1.79	1.15	1.12	1.21	3.07
ENSMUSG00000001750	Tcirg1	T cell, immune regulator 1, ATPase, H+ transporting, lysosomal V0 protein A3 [Source:MGI Symbol;Acc:MGI:1350931]	1.11143	0.359004	1	no	up	16.89	17.17	12.43	15.93	16.23	14.41	12.73	19.74
ENSMUSG00000001751	Naglu	alpha-N-acetylglucosaminidase (Sanfilippo disease IIIB) [Source:MGI Symbol;Acc:MGI:1351641]	0.997002	0.980416	1	no	down	16.12	14.8	8.82	13.84	14.52	13.75	11.61	17.75
ENSMUSG00000001755	Coasy	Coenzyme A synthase [Source:MGI Symbol;Acc:MGI:1918993]	1.085	0.429983	1	no	up	77.19	65.02	53.56	73.04	69.88	66.89	62.47	69.95
ENSMUSG00000001761	Smo	smoothened, frizzled class receptor [Source:MGI Symbol;Acc:MGI:108075]	0.499561	0.000138727	0.0164339	yes	down	1.28	1.57	0.98	1.34	2.38	2.92	2.12	3.83
ENSMUSG00000001763	Tspan33	tetraspanin 33 [Source:MGI Symbol;Acc:MGI:1919012]	0.779386	0.0902525	1	no	down	6.18	6.76	4.83	7.32	9.53	9.43	8.99	5.95
ENSMUSG00000001767	Crnkl1	crooked neck pre-mRNA splicing factor 1 [Source:MGI Symbol;Acc:MGI:1914127]	1.18058	0.232843	1	no	up	3.29	4.97	4.63	5.35	5.13	3.81	6.61	3.1
ENSMUSG00000001768	Rin2	Ras and Rab interactor 2 [Source:MGI Symbol;Acc:MGI:1921280]	0.629357	0.00113206	0.0678283	no	down	1.84	1.67	1.96	2.42	2.93	3.08	4.37	4.22
ENSMUSG00000001773	Folh1	folate hydrolase 1 [Source:MGI Symbol;Acc:MGI:1858193]	3.02937	0.284918	1	no	up	0.02	0	0	0	0	0	0	0
ENSMUSG00000001774	Chordc1	cysteine and histidine-rich domain (CHORD)-containing, zinc-binding protein 1 [Source:MGI Symbol;Acc:MGI:1914167]	1.79541	0.000712506	0.0503704	no	up	13.23	15.85	30.94	23.38	11.29	13.68	19.32	8.69
ENSMUSG00000001783	Rtcb	RNA 2',3'-cyclic phosphate and 5'-OH ligase [Source:MGI Symbol;Acc:MGI:106379]	1.05702	0.58394	1	no	up	40.49	35.67	31.5	38.29	35.08	38.8	31.82	42.77
ENSMUSG00000001785	Pwp1	PWP1 homolog, endonuclein [Source:MGI Symbol;Acc:MGI:1914735]	1.20543	0.157922	1	no	up	5.57	6.49	8.13	7.22	6.62	6.28	6.37	5.38
ENSMUSG00000001786	Fbxo7	F-box protein 7 [Source:MGI Symbol;Acc:MGI:1917004]	1.071	0.53631	1	no	up	10.96	9.73	8.84	11.47	10.01	9.86	8.43	12.26
ENSMUSG00000001794	Capns1	calpain, small subunit 1 [Source:MGI Symbol;Acc:MGI:88266]	1.17497	0.145	1	no	up	132.32	106.55	85.9	123.81	103.32	100.27	78.73	120.07
ENSMUSG00000001802	Lrp3	low density lipoprotein receptor-related protein 3 [Source:MGI Symbol;Acc:MGI:3584516]	1.28151	0.038781	0.666186	no	up	8.2	7.01	5.99	10.11	6.68	6.07	5.91	6.04
ENSMUSG00000001804	Dsg4	desmoglein 4 [Source:MGI Symbol;Acc:MGI:2661061]	1	1	1	no	no change	0	0	0	0	0	0	0	0
ENSMUSG00000001815	Evx2	even-skipped homeobox 2 [Source:MGI Symbol;Acc:MGI:95462]	1	1	1	no	no change	0	0	0	0	0	0	0	0
ENSMUSG00000001819	Hoxd13	homeobox D13 [Source:MGI Symbol;Acc:MGI:96205]	1	1	1	no	no change	0	0	0	0	0	0	0	0
ENSMUSG00000001823	Hoxd12	homeobox D12 [Source:MGI Symbol;Acc:MGI:96204]	1	1	1	no	no change	0	0	0	0	0	0	0	0
ENSMUSG00000001827	Folr1	folate receptor 1 (adult) [Source:MGI Symbol;Acc:MGI:95568]	1.20021	0.822906	1	no	up	0	0	0	0.39	0	0.17	0.08	0.14
ENSMUSG00000001829	Clpb	ClpB caseinolytic peptidase B [Source:MGI Symbol;Acc:MGI:1100517]	1.26125	0.0423699	0.697757	no	up	33.04	32.19	22.25	29.86	26.78	27.09	22.32	24.53
ENSMUSG00000001833	Septin7	septin 7 [Source:MGI Symbol;Acc:MGI:1335094]	0.909102	0.566522	1	no	down	6.7	6.74	13.4	9.49	7.68	8.42	16.63	12.24
ENSMUSG00000001844	Zdhhc4	zinc finger, DHHC domain containing 4 [Source:MGI Symbol;Acc:MGI:1920131]	1.15486	0.278093	1	no	up	18.81	16.33	13.08	15.41	14.76	16.41	11.83	17.46
ENSMUSG00000001847	Rac1	Rac family small GTPase 1 [Source:MGI Symbol;Acc:MGI:97845]	1.13399	0.201397	1	no	up	114.81	110.16	91.63	110.63	89.31	91.25	83.07	109.61
ENSMUSG00000001855	Nup214	nucleoporin 214 [Source:MGI Symbol;Acc:MGI:1095411]	1.10143	0.422327	1	no	up	3.76	3.61	2.66	5.18	4.09	4.62	5.39	5.56
ENSMUSG00000001864	Aif1l	allograft inflammatory factor 1-like [Source:MGI Symbol;Acc:MGI:1919598]	1.32893	0.590489	1	no	up	0.07	0.12	0.12	0.09	0.05	0.02	0.14	0.12
ENSMUSG00000001865	Cpa3	carboxypeptidase A3, mast cell [Source:MGI Symbol;Acc:MGI:88479]	1	1	1	no	no change	0	0	0	0	0	0	0	0
ENSMUSG00000001870	Ltbp1	latent transforming growth factor beta binding protein 1 [Source:MGI Symbol;Acc:MGI:109151]	0.789228	0.220783	1	no	down	1.18	0.99	1.08	1.23	0.64	1.86	1.77	2.74
ENSMUSG00000001891	Ugp2	UDP-glucose pyrophosphorylase 2 [Source:MGI Symbol;Acc:MGI:2183447]	1.54506	0.000491593	0.039452	no	up	155.79	141.85	173.83	157.63	106.58	99.16	133.46	109.34
ENSMUSG00000001901	Kcnh6	potassium voltage-gated channel, subfamily H (eag-related), member 6 [Source:MGI Symbol;Acc:MGI:2684139]	1	1	1	no	no change	0	0	0	0	0	0	0	0
ENSMUSG00000001909	Trmt1	tRNA methyltransferase 1 [Source:MGI Symbol;Acc:MGI:1289155]	1.10253	0.398676	1	no	up	20.81	25.89	16.78	24.24	26.63	24.83	15.34	25.53
ENSMUSG00000001910	Nacc1	nucleus accumbens associated 1, BEN and BTB (POZ) domain containing [Source:MGI Symbol;Acc:MGI:1914080]	1.04024	0.703414	1	no	up	9.71	8.3	8.73	10.81	10.15	10.55	9.35	11.49
ENSMUSG00000001911	Nfix	nuclear factor I/X [Source:MGI Symbol;Acc:MGI:97311]	1.04558	0.718003	1	no	up	27.23	25.53	14.85	21.66	23.27	21.99	17.17	29.15
ENSMUSG00000001918	Slc1a5	solute carrier family 1 (neutral amino acid transporter), member 5 [Source:MGI Symbol;Acc:MGI:105305]	0.712384	0.225859	1	no	down	0.49	0.61	0.43	0.91	0.62	0.42	0.8	1.71
ENSMUSG00000001924	Uba1	ubiquitin-like modifier activating enzyme 1 [Source:MGI Symbol;Acc:MGI:98890]	1.15206	0.206509	1	no	up	81.82	80.07	60	85.92	78.65	72.37	58.31	74.78
ENSMUSG00000001930	Vwf	Von Willebrand factor [Source:MGI Symbol;Acc:MGI:98941]	0.806004	0.172677	1	no	down	2.45	3.9	2.13	2.79	5.36	4.52	1.79	5.62
ENSMUSG00000001942	Siae	sialic acid acetylesterase [Source:MGI Symbol;Acc:MGI:104803]	0.977052	0.820599	1	no	down	11.97	11.15	8.72	9.79	11.02	10.44	12.52	13.15
ENSMUSG00000001943	Vsig2	V-set and immunoglobulin domain containing 2 [Source:MGI Symbol;Acc:MGI:1928009]	1.70341	0.496763	1	no	up	0.08	0	0.21	0.38	0	0	0.09	0.38
ENSMUSG00000001946	Esam	endothelial cell-specific adhesion molecule [Source:MGI Symbol;Acc:MGI:1916774]	1.06361	0.622046	1	no	up	7.59	6.66	6.37	9.88	6.53	7.79	7.06	9.99
ENSMUSG00000001948	Spa17	sperm autoantigenic protein 17 [Source:MGI Symbol;Acc:MGI:1333778]	1.5524	0.336395	1	no	up	0.92	0.48	0.91	0.46	0.24	0.22	0.77	1.16
ENSMUSG00000001962	Fam50a	family with sequence similarity 50, member A [Source:MGI Symbol;Acc:MGI:1351626]	1.16001	0.182479	1	no	up	16.49	16.43	14.52	18.66	15.77	14.04	15.71	15.39
ENSMUSG00000001964	Emd	emerin [Source:MGI Symbol;Acc:MGI:108117]	1.06001	0.657801	1	no	up	14.08	13.68	11.41	12.82	13.12	16.79	8.26	14.45
ENSMUSG00000001983	Taco1	translational activator of mitochondrially encoded cytochrome c oxidase I [Source:MGI Symbol;Acc:MGI:1917457]	1.02621	0.816687	1	no	up	16.67	14.59	12.94	14.37	16.36	14.8	14.69	15.63
ENSMUSG00000001985	Grik3	glutamate receptor, ionotropic, kainate 3 [Source:MGI Symbol;Acc:MGI:95816]	0.337632	0.297534	1	no	down	0	0	0	0	0	0.01	0	0
ENSMUSG00000001986	Gria3	glutamate receptor, ionotropic, AMPA3 (alpha 3) [Source:MGI Symbol;Acc:MGI:95810]	0.368925	0.000302528	0.0282591	yes	down	0.21	0.22	0.14	0.14	0.35	0.36	0.61	0.79
ENSMUSG00000001988	Npas1	neuronal PAS domain protein 1 [Source:MGI Symbol;Acc:MGI:109205]	0.144221	0.0953145	1	no	down	0	0	0	0	0	0.03	0.07	0
ENSMUSG00000001995	Sipa1l2	signal-induced proliferation-associated 1 like 2 [Source:MGI Symbol;Acc:MGI:2676970]	0.726155	0.21831	1	no	down	1.02	0.43	0.42	0.55	0.71	0.29	0.85	1.85
ENSMUSG00000001998	Ap4e1	adaptor-related protein complex AP-4, epsilon 1 [Source:MGI Symbol;Acc:MGI:1336993]	0.978655	0.907567	1	no	down	0.72	0.89	1.08	1.02	0.74	0.68	1.64	1.13
ENSMUSG00000001999	Blvra	biliverdin reductase A [Source:MGI Symbol;Acc:MGI:88170]	0.914123	0.46726	1	no	down	14.36	13.17	11.37	10.91	14.5	13.45	13.87	21.14
ENSMUSG00000002006	Pdzd4	PDZ domain containing 4 [Source:MGI Symbol;Acc:MGI:2443483]	1.09037	0.830222	1	no	up	0.05	0.09	0.14	0.09	0.14	0.04	0.06	0.14
ENSMUSG00000002007	Srpk3	serine/arginine-rich protein specific kinase 3 [Source:MGI Symbol;Acc:MGI:1891338]	1.03209	0.959057	1	no	up	0.28	0.21	0.23	0.03	0.24	0	0.09	0.12
ENSMUSG00000002010	Idh3g	isocitrate dehydrogenase 3 (NAD+), gamma [Source:MGI Symbol;Acc:MGI:1099463]	1.09766	0.401039	1	no	up	65.98	52.3	40.75	56.92	49.11	57.46	46.81	63.16
ENSMUSG00000002012	Pnck	pregnancy upregulated non-ubiquitously expressed CaM kinase [Source:MGI Symbol;Acc:MGI:1347357]	0.440766	0.400859	1	no	down	0.04	0	0	0	0.08	0	0	0.1
ENSMUSG00000002014	Ssr4	signal sequence receptor, delta [Source:MGI Symbol;Acc:MGI:1099464]	1.14354	0.276848	1	no	up	179.57	167.6	147.56	180.5	174.33	210.19	120.41	147.3
ENSMUSG00000002015	Bcap31	B cell receptor associated protein 31 [Source:MGI Symbol;Acc:MGI:1350933]	1.1462	0.187973	1	no	up	170.97	156.63	141.61	164.65	167.93	145.45	135.24	146.89
ENSMUSG00000002017	Fam98a	family with sequence similarity 98, member A [Source:MGI Symbol;Acc:MGI:1919972]	1.45597	0.00520526	0.187481	no	up	11.8	13.5	13.8	15.61	11.57	10.83	8.88	9.25
ENSMUSG00000002020	Ltbp2	latent transforming growth factor beta binding protein 2 [Source:MGI Symbol;Acc:MGI:99502]	0.528164	0.0183207	0.422809	no	down	0.22	0.35	0.66	0.46	0.52	0.39	0.47	0.95
ENSMUSG00000002028	Kmt2a	lysine (K)-specific methyltransferase 2A [Source:MGI Symbol;Acc:MGI:96995]	0.816684	0.102592	1	no	down	1.15	0.94	1.13	1.19	1.31	0.95	1.68	1.74
ENSMUSG00000002031	Ift46	intraflagellar transport 46 [Source:MGI Symbol;Acc:MGI:1923818]	0.990714	0.938937	1	no	down	23.7	20.58	14.41	22.82	20.56	22.69	19.27	20.58
ENSMUSG00000002032	Tmem25	transmembrane protein 25 [Source:MGI Symbol;Acc:MGI:1918937]	0.817592	0.124167	1	no	down	7.12	5.34	5.77	6.65	6.81	5.76	10.37	9.66
ENSMUSG00000002033	Cd3g	CD3 antigen, gamma polypeptide [Source:MGI Symbol;Acc:MGI:88333]	0.330478	0.00931232	0.27267	no	down	0.13	0.21	0.52	0.22	0.49	1.32	0.66	1.23
ENSMUSG00000002043	Trappc6a	trafficking protein particle complex 6A [Source:MGI Symbol;Acc:MGI:1914341]	1.14996	0.325711	1	no	up	22.61	20.56	14.51	17.42	20.74	18.92	13.74	19.55
ENSMUSG00000002052	Supt6	SPT6, histone chaperone and transcription elongation factor [Source:MGI Symbol;Acc:MGI:107726]	1.25237	0.0482116	0.746088	no	up	11.94	12.15	10.28	16.43	10.95	11.85	10.11	10.32
ENSMUSG00000002055	Spag5	sperm associated antigen 5 [Source:MGI Symbol;Acc:MGI:1927470]	0.712356	0.379627	1	no	down	0.03	0.32	0.07	0.33	0.24	0.16	0.09	0.16
ENSMUSG00000002057	Foxn1	forkhead box N1 [Source:MGI Symbol;Acc:MGI:102949]	1	1	1	no	no change	0	0	0	0	0	0	0	0
ENSMUSG00000002058	Unc119	unc-119 lipid binding chaperone [Source:MGI Symbol;Acc:MGI:1328357]	0.849293	0.340486	1	no	down	4.51	3.96	4.57	3.3	4.43	5.62	3.59	6.96
ENSMUSG00000002059	Rab34	RAB34, member RAS oncogene family [Source:MGI Symbol;Acc:MGI:104606]	1.15904	0.383175	1	no	up	3.25	2.79	2.57	3.98	3.79	2.59	2.62	3.05
ENSMUSG00000002064	Sdf2	stromal cell derived factor 2 [Source:MGI Symbol;Acc:MGI:108019]	1.011	0.915422	1	no	up	31.28	29.41	27.12	35.98	29.71	34.19	32.81	34.42
ENSMUSG00000002068	Ccne1	cyclin E1 [Source:MGI Symbol;Acc:MGI:88316]	2.50516	5.87645e-05	0.00919891	yes	up	1.8	2.04	1.84	2.14	0.77	0.85	1.11	0.95
ENSMUSG00000002076	Hsf2bp	heat shock transcription factor 2 binding protein [Source:MGI Symbol;Acc:MGI:1921627]	0.0489182	0.00839992	0.255404	no	down	0	0	0	0	0.16	0.08	0	0.31
ENSMUSG00000002083	Bbc3	BCL2 binding component 3 [Source:MGI Symbol;Acc:MGI:2181667]	0.56343	0.00496231	0.181952	no	down	4.69	3.75	1.41	2.61	4.33	4.18	6.48	8.95
ENSMUSG00000002100	Mybpc3	myosin binding protein C, cardiac [Source:MGI Symbol;Acc:MGI:102844]	0.61844	0.639983	1	no	down	0.01	0	0	0	0	0	0	0.03
ENSMUSG00000002102	Psmc3	proteasome (prosome, macropain) 26S subunit, ATPase 3 [Source:MGI Symbol;Acc:MGI:1098754]	1.12164	0.285464	1	no	up	125.73	126.33	85.92	119.87	112.78	123.43	100.18	114.6
ENSMUSG00000002103	Acp2	acid phosphatase 2, lysosomal [Source:MGI Symbol;Acc:MGI:87882]	0.914021	0.421349	1	no	down	14.2	14.36	10.3	11.71	17.55	13.66	13.14	19.03
ENSMUSG00000002104	Rapsn	receptor-associated protein of the synapse [Source:MGI Symbol;Acc:MGI:99422]	1	1	1	no	no change	0	0	0	0	0	0	0	0
ENSMUSG00000002105	Slc39a13	solute carrier family 39 (metal ion transporter), member 13 [Source:MGI Symbol;Acc:MGI:1915677]	0.783199	0.129369	1	no	down	4.17	4.51	2.67	3.46	4.44	4.29	3.16	7.69
ENSMUSG00000002107	Celf2	CUGBP, Elav-like family member 2 [Source:MGI Symbol;Acc:MGI:1338822]	1.09711	0.515247	1	no	up	1.87	1.88	2.27	1.92	1.19	2.77	2.31	2.9
ENSMUSG00000002108	Nr1h3	nuclear receptor subfamily 1, group H, member 3 [Source:MGI Symbol;Acc:MGI:1352462]	0.9995	0.995937	1	no	down	62.89	60.42	53.42	66.7	65.75	66.33	57.03	73.5
ENSMUSG00000002109	Ddb2	damage specific DNA binding protein 2 [Source:MGI Symbol;Acc:MGI:1355314]	1.07508	0.729762	1	no	up	1.78	1.12	0.86	1.93	1.18	1.23	1.77	1.38
ENSMUSG00000002111	Spi1	spleen focus forming virus (SFFV) proviral integration oncogene [Source:MGI Symbol;Acc:MGI:98282]	0.405666	0.000299147	0.0279892	yes	down	2.19	3.86	4.77	4.72	6.56	9.03	5.67	21.38
ENSMUSG00000002129	Sf3a1	splicing factor 3a, subunit 1 [Source:MGI Symbol;Acc:MGI:1914715]	1.16431	0.188248	1	no	up	7.49	7.62	5.51	8.63	7.06	7.09	5.51	7.6
ENSMUSG00000002147	Stat6	signal transducer and activator of transcription 6 [Source:MGI Symbol;Acc:MGI:103034]	0.933929	0.511367	1	no	down	19.8	21.38	16.33	20.4	23.2	20.84	18.19	26.57
ENSMUSG00000002190	Clgn	calmegin [Source:MGI Symbol;Acc:MGI:107472]	1	1	1	no	no change	0	0	0	0	0	0	0	0
ENSMUSG00000002204	Napsa	napsin A aspartic peptidase [Source:MGI Symbol;Acc:MGI:109365]	0.30644	0.00106491	0.0656692	no	down	0.43	0.24	0.38	0.63	1.2	0.59	0.99	2.95
ENSMUSG00000002205	Vrk3	vaccinia related kinase 3 [Source:MGI Symbol;Acc:MGI:2182465]	0.920006	0.434614	1	no	down	14.52	17.18	13.53	15.76	18.82	17.94	15.35	18.4
ENSMUSG00000002210	Smg9	SMG9 nonsense mediated mRNA decay factor [Source:MGI Symbol;Acc:MGI:1919247]	1.02151	0.881398	1	no	up	4.69	4.07	2.36	3.93	3.83	3.65	4.19	4.55
ENSMUSG00000002221	Paxip1	PAX interacting (with transcription-activation domain) protein 1 [Source:MGI Symbol;Acc:MGI:1890430]	1.00008	0.999432	1	no	up	3.77	2.87	3.12	4.59	3.58	3.47	3.16	4.58
ENSMUSG00000002222	Rmnd5a	required for meiotic nuclear division 5 homolog A [Source:MGI Symbol;Acc:MGI:1915727]	1.11563	0.356767	1	no	up	27.2	25.83	33.71	25.94	23.24	20.32	35.63	31.75
ENSMUSG00000002227	Mov10	Mov10 RISC complex RNA helicase [Source:MGI Symbol;Acc:MGI:97054]	0.763952	0.0490537	0.754204	no	down	11.19	9.17	5.08	7.73	11.22	9.82	11.72	13.39
ENSMUSG00000002228	Ppm1j	protein phosphatase 1J [Source:MGI Symbol;Acc:MGI:1919137]	0.816867	0.721825	1	no	down	0.03	0	0.13	0.21	0.43	0.07	0.11	0.24
ENSMUSG00000002233	Rhoc	ras homolog family member C [Source:MGI Symbol;Acc:MGI:106028]	0.583762	0.00057166	0.0436638	no	down	9.18	8.5	8.89	17.33	18.01	20.02	18.22	24.74
ENSMUSG00000002240	Prr27	proline rich 27 [Source:MGI Symbol;Acc:MGI:1921029]	1	1	1	no	no change	0	0	0	0	0	0	0	0
ENSMUSG00000002249	Tead3	TEA domain family member 3 [Source:MGI Symbol;Acc:MGI:109241]	0.815227	0.12087	1	no	down	3.35	2.57	2.86	3.09	3.4	4.13	4.19	4.83
ENSMUSG00000002250	Ppard	peroxisome proliferator activator receptor delta [Source:MGI Symbol;Acc:MGI:101884]	1.03532	0.79612	1	no	up	3.19	2.15	2.26	3.13	2.73	2.37	2.65	3.8
ENSMUSG00000002257	Def6	differentially expressed in FDCP 6 [Source:MGI Symbol;Acc:MGI:1346328]	0.221361	0.0007098	0.0502415	no	down	0.1	0.27	0.11	0.21	0.85	0.8	0.69	0.54
ENSMUSG00000002265	Peg3	paternally expressed 3 [Source:MGI Symbol;Acc:MGI:104748]	0.732508	0.179004	1	no	down	0.18	0.19	0.29	0.32	0.21	0.41	0.56	0.5
ENSMUSG00000002266	Zim1	zinc finger, imprinted 1 [Source:MGI Symbol;Acc:MGI:1341879]	0.201495	0.171972	1	no	down	0	0	0	0	0	0	0.02	0
ENSMUSG00000002274	Metrn	meteorin, glial cell differentiation regulator [Source:MGI Symbol;Acc:MGI:1917333]	0.993941	0.974703	1	no	down	3.91	3.9	2.37	2.33	3.42	4.14	2.34	3.5
ENSMUSG00000002279	Lmf1	lipase maturation factor 1 [Source:MGI Symbol;Acc:MGI:1923733]	1.09435	0.477858	1	no	up	30.66	29.41	21.56	28.62	34.11	26.94	18.39	27.71
ENSMUSG00000002280	Ciao3	cytosolic iron-sulfur assembly component 3 [Source:MGI Symbol;Acc:MGI:1914813]	1.12902	0.285904	1	no	up	10.99	9.89	8.38	10.07	9.45	9.97	7.86	11.91
ENSMUSG00000002289	Angptl4	angiopoietin-like 4 [Source:MGI Symbol;Acc:MGI:1888999]	2.06313	0.000113324	0.0143813	yes	up	118.65	113.22	97.87	132.21	58.19	89.33	39.96	43.26
ENSMUSG00000002297	Dbf4	DBF4 zinc finger [Source:MGI Symbol;Acc:MGI:1351328]	1.05172	0.855619	1	no	up	0.51	0.77	1.07	0.76	0.46	0.9	1.38	0.46
ENSMUSG00000002307	Daxx	Fas death domain-associated protein [Source:MGI Symbol;Acc:MGI:1197015]	0.878109	0.274257	1	no	down	6.26	5.76	7.06	7.46	11.05	9.49	7.52	8.92
ENSMUSG00000002308	Cd320	CD320 antigen [Source:MGI Symbol;Acc:MGI:1860083]	0.990353	0.954561	1	no	down	2.48	4.59	2.99	4.28	3.25	4.75	2.11	4.69
ENSMUSG00000002319	Ipo4	importin 4 [Source:MGI Symbol;Acc:MGI:1923001]	1.03529	0.754081	1	no	up	14.37	17.61	11.35	15.83	20.66	15.41	12.49	16.53
ENSMUSG00000002320	Tm9sf1	transmembrane 9 superfamily member 1 [Source:MGI Symbol;Acc:MGI:1921390]	1.10188	0.331549	1	no	up	37.19	30.93	30.77	34.26	32.35	32.68	27.79	35.68
ENSMUSG00000002324	Rec8	REC8 meiotic recombination protein [Source:MGI Symbol;Acc:MGI:1929645]	1.05261	0.841148	1	no	up	0.75	0.63	0.73	0.45	0.7	0.82	0.49	0.52
ENSMUSG00000002325	Irf9	interferon regulatory factor 9 [Source:MGI Symbol;Acc:MGI:107587]	0.754072	0.020604	0.453464	no	down	15.2	12.5	9.54	13.3	20.2	16.81	14.65	19.73
ENSMUSG00000002326	Gmpr2	guanosine monophosphate reductase 2 [Source:MGI Symbol;Acc:MGI:1917903]	1.01528	0.899768	1	no	up	6.83	8.58	7.7	8.58	8.4	6.38	7.01	9.82
ENSMUSG00000002329	Mdp1	magnesium-dependent phosphatase 1 [Source:MGI Symbol;Acc:MGI:1915131]	0.933116	0.581581	1	no	down	6.08	5.42	4.95	5.87	6.45	6.67	5.7	6.84
ENSMUSG00000002332	Dhrs1	dehydrogenase/reductase (SDR family) member 1 [Source:MGI Symbol;Acc:MGI:1196314]	1.17841	0.157435	1	no	up	143.41	146.36	112.7	129.03	128.54	118.37	82.9	148.76
ENSMUSG00000002341	Ncan	neurocan [Source:MGI Symbol;Acc:MGI:104694]	1	1	1	no	no change	0	0	0	0	0	0	0	0
ENSMUSG00000002342	Tmem161a	transmembrane protein 161A [Source:MGI Symbol;Acc:MGI:2384577]	0.957315	0.727034	1	no	down	8.47	8.54	5.18	8.11	7.87	8.07	8.57	13.59
ENSMUSG00000002343	Armc6	armadillo repeat containing 6 [Source:MGI Symbol;Acc:MGI:1924063]	1.03086	0.846001	1	no	up	2.68	3.55	2.38	2.87	3.31	2.62	2.5	2.75
ENSMUSG00000002345	Borcs8	BLOC-1 related complex subunit 8 [Source:MGI Symbol;Acc:MGI:1919618]	1.10807	0.409764	1	no	up	21.26	17.58	19.57	22.99	19.55	21.48	19.21	19.78
ENSMUSG00000002346	Slc25a42	solute carrier family 25, member 42 [Source:MGI Symbol;Acc:MGI:1920345]	0.846053	0.178834	1	no	down	26.81	19.91	14.38	22.42	27.69	26.55	20.42	29.6
ENSMUSG00000002365	Snx9	sorting nexin 9 [Source:MGI Symbol;Acc:MGI:1913866]	0.999733	0.998016	1	no	down	18.62	15.6	13.94	14.16	17.28	15.63	13.95	20.84
ENSMUSG00000002372	Ranbp3	RAN binding protein 3 [Source:MGI Symbol;Acc:MGI:1919060]	1.0598	0.591424	1	no	up	13.43	11.27	10.04	13.93	11.96	11.82	10.17	14.93
ENSMUSG00000002379	Ndufa11	NADH:ubiquinone oxidoreductase subunit A11 [Source:MGI Symbol;Acc:MGI:1917125]	1.23484	0.0794749	0.96515	no	up	192.73	165.5	152.65	184.66	177.46	179.01	125.99	141.16
ENSMUSG00000002384	Bmp8b	bone morphogenetic protein 8b [Source:MGI Symbol;Acc:MGI:107335]	1.1908	0.813113	1	no	up	0	0	0.05	0.08	0.07	0	0.02	0.06
ENSMUSG00000002393	Nr2f6	nuclear receptor subfamily 2, group F, member 6 [Source:MGI Symbol;Acc:MGI:1352453]	0.668652	0.00160072	0.0858843	no	down	23.09	20.36	14.51	18.2	35.2	30.15	29.28	30.13
ENSMUSG00000002395	Use1	unconventional SNARE in the ER 1 homolog (S. cerevisiae) [Source:MGI Symbol;Acc:MGI:1914273]	1.01632	0.881895	1	no	up	54.33	51.27	42.06	63.36	57.59	59.66	48.91	60.04
ENSMUSG00000002396	Ocel1	occludin/ELL domain containing 1 [Source:MGI Symbol;Acc:MGI:1924340]	0.872665	0.284265	1	no	down	3.09	2.93	2.87	3.33	3.07	3.67	2.99	3.72
ENSMUSG00000002409	Dyrk1b	dual-specificity tyrosine-(Y)-phosphorylation regulated kinase 1b [Source:MGI Symbol;Acc:MGI:1330302]	0.720436	0.051793	0.768733	no	down	5.16	3.31	2.1	2.72	4.1	3.85	4.9	6.47
ENSMUSG00000002413	Braf	Braf transforming gene [Source:MGI Symbol;Acc:MGI:88190]	0.960068	0.811921	1	no	down	1.48	1.5	2.21	1.98	1.29	1.3	2.49	2.2
ENSMUSG00000002416	Ndufb2	NADH:ubiquinone oxidoreductase subunit B2 [Source:MGI Symbol;Acc:MGI:1915448]	1.07473	0.561657	1	no	up	122.96	105.79	96.29	123.55	116.81	138.16	96.23	98.65
ENSMUSG00000002428	Hltf	helicase-like transcription factor [Source:MGI Symbol;Acc:MGI:1196437]	0.938484	0.734007	1	no	down	1.29	1.19	2.03	1.35	1.21	1.23	2.84	1.75
ENSMUSG00000002455	Prpf6	pre-mRNA splicing factor 6 [Source:MGI Symbol;Acc:MGI:1922946]	1.21494	0.207846	1	no	up	21.31	30.2	27.9	31.88	18.61	36.77	22.36	19.53
ENSMUSG00000002458	Rgs19	regulator of G-protein signaling 19 [Source:MGI Symbol;Acc:MGI:1915153]	0.459866	0.00456376	0.172557	no	down	1.31	1.58	1.65	1.19	2.11	3.21	1.96	6.18
ENSMUSG00000002459	Rgs20	regulator of G-protein signaling 20 [Source:MGI Symbol;Acc:MGI:1929866]	0.204148	0.17126	1	no	down	0	0	0	0	0	0	0	0.08
ENSMUSG00000002475	Abhd3	abhydrolase domain containing 3 [Source:MGI Symbol;Acc:MGI:2147183]	1.02374	0.834154	1	no	up	31.74	30.65	31.94	28.43	32.64	28.06	38.36	27.8
ENSMUSG00000002477	Snrpd1	small nuclear ribonucleoprotein D1 [Source:MGI Symbol;Acc:MGI:98344]	1.08987	0.586177	1	no	up	9.95	9.94	16.55	13.05	12.1	12.35	13.4	10.69
ENSMUSG00000002486	Tchp	trichoplein, keratin filament binding [Source:MGI Symbol;Acc:MGI:1925082]	0.831441	0.499569	1	no	down	0.49	0.45	0.21	0.52	0.46	0.67	0.84	0.66
ENSMUSG00000002489	Tiam1	T cell lymphoma invasion and metastasis 1 [Source:MGI Symbol;Acc:MGI:103306]	0.602649	0.0243108	0.501168	no	down	0.25	0.32	0.3	0.37	0.41	0.55	0.69	0.49
ENSMUSG00000002496	Tsc2	TSC complex subunit 2 [Source:MGI Symbol;Acc:MGI:102548]	1.10299	0.357733	1	no	up	18.08	13.84	16.34	18.53	19.62	15.45	13.25	14.45
ENSMUSG00000002500	Rpl3l	ribosomal protein L3-like [Source:MGI Symbol;Acc:MGI:1913461]	0.202336	0.150847	1	no	down	0	0	0	0	0	0.06	0.07	0
ENSMUSG00000002504	Slc9a3r2	solute carrier family 9 (sodium/hydrogen exchanger), member 3 regulator 2 [Source:MGI Symbol;Acc:MGI:1890662]	0.989961	0.923127	1	no	down	12.6	11.9	11.21	15.23	13.11	13.22	12.53	16.56
ENSMUSG00000002524	Puf60	poly-U binding splicing factor 60 [Source:MGI Symbol;Acc:MGI:1915209]	1.04818	0.650299	1	no	up	44.92	43.71	34.67	50.06	43.4	45.82	37.87	48.09
ENSMUSG00000002546	Golga2	golgi autoantigen, golgin subfamily a, 2 [Source:MGI Symbol;Acc:MGI:2139395]	1.10049	0.325434	1	no	up	11.13	11.39	10.14	12.03	9.86	10.2	11.3	12.95
ENSMUSG00000002550	Uck1	uridine-cytidine kinase 1 [Source:MGI Symbol;Acc:MGI:98904]	1.1575	0.288465	1	no	up	29.88	19.95	21.2	20.75	25.1	23.07	18.45	20.39
ENSMUSG00000002565	Scin	scinderin [Source:MGI Symbol;Acc:MGI:1306794]	1.70659	0.587071	1	no	up	0	0.02	0	0.02	0	0	0.02	0
ENSMUSG00000002578	Ikzf4	IKAROS family zinc finger 4 [Source:MGI Symbol;Acc:MGI:1343139]	1.35587	0.46107	1	no	up	0.04	0.11	0.52	0.51	0.1	0.57	0.7	0.17
ENSMUSG00000002580	Mien1	migration and invasion enhancer 1 [Source:MGI Symbol;Acc:MGI:1913678]	1.04788	0.670812	1	no	up	76.52	75.45	69.17	80.15	87.38	84.89	66	74.95
ENSMUSG00000002588	Pon1	paraoxonase 1 [Source:MGI Symbol;Acc:MGI:103295]	1.11142	0.296286	1	no	up	571.36	524.38	513.63	560.24	526.74	504.33	550.29	542.35
ENSMUSG00000002602	Axl	AXL receptor tyrosine kinase [Source:MGI Symbol;Acc:MGI:1347244]	0.63858	0.000775255	0.0531577	no	down	7.21	6.63	5.66	10.58	10.07	10.97	10.65	17.84
ENSMUSG00000002603	Tgfb1	transforming growth factor, beta 1 [Source:MGI Symbol;Acc:MGI:98725]	0.591214	0.00372244	0.150643	no	down	5.95	5.9	4.13	6.37	8.71	8.59	5.66	18.07
ENSMUSG00000002608	Ccdc97	coiled-coil domain containing 97 [Source:MGI Symbol;Acc:MGI:1196455]	1.13125	0.262473	1	no	up	9.4	10.57	8.22	11.86	9.38	10.37	8.83	9.67
ENSMUSG00000002617	Zfp40	zinc finger protein 40 [Source:MGI Symbol;Acc:MGI:99185]	0.731368	0.571657	1	no	down	0	0.13	0.18	0.07	0.16	0.02	0.16	0.18
ENSMUSG00000002625	Akap8l	A kinase (PRKA) anchor protein 8-like [Source:MGI Symbol;Acc:MGI:1860606]	0.837609	0.171598	1	no	down	6.8	6.62	6.15	9.1	6.95	7.73	11.03	9.8
ENSMUSG00000002633	Shh	sonic hedgehog [Source:MGI Symbol;Acc:MGI:98297]	17.2107	0.0111249	0.304174	no	up	0.06	0	0.06	0.04	0	0	0	0
ENSMUSG00000002635	Pdcd2l	programmed cell death 2-like [Source:MGI Symbol;Acc:MGI:1915329]	0.864467	0.31693	1	no	down	6.37	5.34	3.96	6.2	9.77	7.03	7.28	7.05
ENSMUSG00000002658	Gtf2f1	general transcription factor IIF, polypeptide 1 [Source:MGI Symbol;Acc:MGI:1923848]	1.29136	0.0286083	0.555211	no	up	13.42	14.25	12.26	16.84	12.42	11.31	10.4	13.08
ENSMUSG00000002660	Clpp	caseinolytic mitochondrial matrix peptidase proteolytic subunit [Source:MGI Symbol;Acc:MGI:1858213]	1.12496	0.278263	1	no	up	56.67	49.5	41.61	53.46	48.78	51.94	42.4	50.11
ENSMUSG00000002661	Alkbh7	alkB homolog 7 [Source:MGI Symbol;Acc:MGI:1913650]	0.603033	0.00253437	0.116177	no	down	10.2	8.73	6.26	6.73	15.68	15.19	12.34	14.16
ENSMUSG00000002664	Pspn	persephin [Source:MGI Symbol;Acc:MGI:1201684]	1	1	1	no	no change	0	0	0	0	0	0	0	0
ENSMUSG00000002668	Dennd1c	DENN/MADD domain containing 1C [Source:MGI Symbol;Acc:MGI:1918035]	0.712256	0.163904	1	no	down	0.61	0.55	0.63	0.44	0.42	1.08	1.28	1.42
ENSMUSG00000002679	Med6	mediator complex subunit 6 [Source:MGI Symbol;Acc:MGI:1917042]	0.951739	0.785454	1	no	down	4.64	4.7	6.99	5.35	4.34	5.36	9.14	5.85
ENSMUSG00000002688	Prkd1	protein kinase D1 [Source:MGI Symbol;Acc:MGI:99879]	0.657697	0.527579	1	no	down	0	0.02	0.03	0.11	0.03	0	0.05	0.18
ENSMUSG00000002699	Lcp2	lymphocyte cytosolic protein 2 [Source:MGI Symbol;Acc:MGI:1321402]	0.388273	4.14783e-05	0.0072721	yes	down	2.33	1.96	1.83	2.3	3.63	3.35	3.55	10.79
ENSMUSG00000002718	Cse1l	chromosome segregation 1-like (S. cerevisiae) [Source:MGI Symbol;Acc:MGI:1339951]	1.06601	0.56547	1	no	up	9.01	11.43	12.14	10.44	10.05	8.85	11.42	11.98
ENSMUSG00000002728	Naa20	N(alpha)-acetyltransferase 20, NatB catalytic subunit [Source:MGI Symbol;Acc:MGI:1915127]	1.07446	0.570518	1	no	up	12.41	11.17	11.19	9.59	9.82	10.95	12.08	13.89
ENSMUSG00000002731	Prkra	protein kinase, interferon inducible double stranded RNA dependent activator [Source:MGI Symbol;Acc:MGI:1344375]	0.997874	0.986217	1	no	down	9.9	10.53	7.56	8.25	9.25	9.73	10.87	9.22
ENSMUSG00000002732	Fkbp7	FK506 binding protein 7 [Source:MGI Symbol;Acc:MGI:1336879]	1.01314	0.950207	1	no	up	3.54	2.4	4.15	2.99	3.37	3.39	3.54	4.61
ENSMUSG00000002733	Plekha3	pleckstrin homology domain-containing, family A (phosphoinositide binding specific) member 3 [Source:MGI Symbol;Acc:MGI:1932515]	1.22605	0.09036	1	no	up	6.38	6.34	7.86	7.34	5.23	6.19	6.07	7.06
ENSMUSG00000002741	Ykt6	YKT6 v-SNARE homolog (S. cerevisiae) [Source:MGI Symbol;Acc:MGI:1927550]	1.2079	0.0825831	0.987324	no	up	25.43	26.64	27.31	31.44	23.77	27.9	22.17	25.11
ENSMUSG00000002748	Baz1b	bromodomain adjacent to zinc finger domain, 1B [Source:MGI Symbol;Acc:MGI:1353499]	1.40215	0.00203172	0.099972	no	up	12.14	12.84	12.92	15.78	9.61	9.68	10.64	11.33
ENSMUSG00000002763	Pex6	peroxisomal biogenesis factor 6 [Source:MGI Symbol;Acc:MGI:2385054]	1.14946	0.203684	1	no	up	32.32	29.53	21.84	32.4	28.78	27.79	23.53	27.17
ENSMUSG00000002767	Mrpl2	mitochondrial ribosomal protein L2 [Source:MGI Symbol;Acc:MGI:1351622]	1.14389	0.228782	1	no	up	64.18	47.08	41.99	51.72	62.74	51.02	43.02	57.61
ENSMUSG00000002768	Mea1	male enhanced antigen 1 [Source:MGI Symbol;Acc:MGI:96957]	1.11918	0.332486	1	no	up	57.88	54.75	39.96	58.66	47.07	59.22	46.39	51.53
ENSMUSG00000002769	Gnmt	glycine N-methyltransferase [Source:MGI Symbol;Acc:MGI:1202304]	0.991631	0.940548	1	no	down	3086.71	2561.72	2060	2718.42	2786.79	2781.29	2804.79	3002.59
ENSMUSG00000002771	Grin2d	glutamate receptor, ionotropic, NMDA2D (epsilon 4) [Source:MGI Symbol;Acc:MGI:95823]	0.651397	0.458728	1	no	down	0	0.03	0.01	0.04	0.03	0.02	0.04	0.04
ENSMUSG00000002778	Kdelr1	KDEL (Lys-Asp-Glu-Leu) endoplasmic reticulum protein retention receptor 1 [Source:MGI Symbol;Acc:MGI:1915387]	1.10697	0.349389	1	no	up	89.35	75.03	59.7	84.45	75.23	78.06	61.37	77.86
ENSMUSG00000002781	Tmem143	transmembrane protein 143 [Source:MGI Symbol;Acc:MGI:1917459]	1.1131	0.358811	1	no	up	14	11.2	8.6	13.2	10.79	12.16	9.89	11.39
ENSMUSG00000002791	Pdxk-ps	pyridoxal (pyridoxine, vitamin B6) kinase, pseudogene [Source:MGI Symbol;Acc:MGI:1933201]	3.04848	0.285462	1	no	up	0	0	0.07	0	0	0	0	0
ENSMUSG00000002797	Ggct	gamma-glutamyl cyclotransferase [Source:MGI Symbol;Acc:MGI:95700]	0.661493	0.0198031	0.443024	no	down	4.28	3.08	6.4	1.9	7.58	4.64	6.96	4.44
ENSMUSG00000002799	Jag2	jagged 2 [Source:MGI Symbol;Acc:MGI:1098270]	0.472082	0.264752	1	no	down	0.01	0	0.09	0.1	0.32	0	0.11	0.24
ENSMUSG00000002803	Btbd6	BTB (POZ) domain containing 6 [Source:MGI Symbol;Acc:MGI:3026623]	1.04629	0.716086	1	no	up	6.31	5.43	5.15	7.17	6.56	6.51	5.43	9.06
ENSMUSG00000002804	Nudt14	nudix (nucleoside diphosphate linked moiety X)-type motif 14 [Source:MGI Symbol;Acc:MGI:1913424]	1.15523	0.28377	1	no	up	12.92	11.94	9.65	11.24	11.19	12.66	9.52	9.45
ENSMUSG00000002808	Epdr1	ependymin related protein 1 (zebrafish) [Source:MGI Symbol;Acc:MGI:2145369]	0.448791	0.0367038	0.644493	no	down	0.37	0.69	0.33	0.5	0.67	0.41	0.35	0.84
ENSMUSG00000002812	Flii	flightless I actin binding protein [Source:MGI Symbol;Acc:MGI:1342286]	1.05774	0.625584	1	no	up	30.58	23.91	15.67	25.99	22.74	24.43	20.13	28.99
ENSMUSG00000002814	Top3a	topoisomerase (DNA) III alpha [Source:MGI Symbol;Acc:MGI:1197527]	0.958406	0.785819	1	no	down	2.15	1.39	0.97	2.09	1.71	1.7	1.62	1.95
ENSMUSG00000002820	Atg4d	autophagy related 4D, cysteine peptidase [Source:MGI Symbol;Acc:MGI:2444308]	1.0094	0.936764	1	no	up	14.22	10.66	8.64	12.27	12.8	11.34	8.56	11.26
ENSMUSG00000002825	Qtrt1	queuine tRNA-ribosyltransferase catalytic subunit 1 [Source:MGI Symbol;Acc:MGI:1931441]	0.708767	0.0996171	1	no	down	1.65	1.39	1.42	1.79	1.94	2.32	2.22	3.28
ENSMUSG00000002831	Plin4	perilipin 4 [Source:MGI Symbol;Acc:MGI:1929709]	2.91291	6.56694e-05	0.00984695	yes	up	0.54	0.54	1.28	1.14	0.33	0.23	0.43	0.33
ENSMUSG00000002833	Hdgfl2	HDGF like 2 [Source:MGI Symbol;Acc:MGI:1194492]	1.09088	0.418506	1	no	up	11.78	10.27	10.66	11.67	10.83	10.71	9.71	12.71
ENSMUSG00000002835	Chaf1a	chromatin assembly factor 1, subunit A (p150) [Source:MGI Symbol;Acc:MGI:1351331]	0.920825	0.761136	1	no	down	0.83	0.23	0.29	0.15	0.36	0.14	0.6	0.59
ENSMUSG00000002844	Adprh	ADP-ribosylarginine hydrolase [Source:MGI Symbol;Acc:MGI:1098234]	0.667178	0.00779579	0.242867	no	down	2.64	2.53	1.76	2.64	4.19	3.59	2.89	4.7
ENSMUSG00000002845	Tmem39a	transmembrane protein 39a [Source:MGI Symbol;Acc:MGI:1915096]	1.83054	0.0001192	0.0149934	no	up	8.9	13.63	8.93	8.54	4.87	4.41	6.67	4.45
ENSMUSG00000002846	Timmdc1	translocase of inner mitochondrial membrane domain containing 1 [Source:MGI Symbol;Acc:MGI:1922139]	1.0386	0.716687	1	no	up	18.5	17.45	16.93	19.85	18.56	19.58	17.63	19.68
ENSMUSG00000002847	Pla1a	phospholipase A1 member A [Source:MGI Symbol;Acc:MGI:1934677]	1.03359	0.74962	1	no	up	34.62	29.7	24.26	31.91	28.78	27.98	35.99	31.73
ENSMUSG00000002870	Mcm2	minichromosome maintenance complex component 2 [Source:MGI Symbol;Acc:MGI:105380]	1.02456	0.893727	1	no	up	1.29	0.87	1.29	1.1	1.25	0.72	0.95	1.48
ENSMUSG00000002871	Tpra1	transmembrane protein, adipocyte asscociated 1 [Source:MGI Symbol;Acc:MGI:1345190]	0.86226	0.2462	1	no	down	8.84	7.21	9.68	10.53	10.54	8.28	12.71	16.15
ENSMUSG00000002881	Nab1	Ngfi-A binding protein 1 [Source:MGI Symbol;Acc:MGI:107564]	0.859561	0.368909	1	no	down	6.31	6.9	11.91	7.86	8.01	7.57	16.73	9.2
ENSMUSG00000002885	Adgre5	adhesion G protein-coupled receptor E5 [Source:MGI Symbol;Acc:MGI:1347095]	0.643851	0.00660681	0.22015	no	down	11.14	10.42	8.98	13.1	17.64	14.62	11.92	32.12
ENSMUSG00000002897	Il17ra	interleukin 17 receptor A [Source:MGI Symbol;Acc:MGI:107399]	0.787778	0.0465241	0.730489	no	down	2.4	3.23	2.96	2.89	3.55	4.18	3.51	4.45
ENSMUSG00000002900	Lamb1	laminin B1 [Source:MGI Symbol;Acc:MGI:96743]	0.77514	0.0675252	0.886745	no	down	2.78	1.62	1.2	3.1	1.99	3.03	2.15	3.19
ENSMUSG00000002908	Kcnn1	potassium intermediate/small conductance calcium-activated channel, subfamily N, member 1 [Source:MGI Symbol;Acc:MGI:1933993]	0.858435	0.379797	1	no	down	1.92	1.59	1.26	1.08	2.18	2.08	1.53	2.38
ENSMUSG00000002910	Arrdc2	arrestin domain containing 2 [Source:MGI Symbol;Acc:MGI:1918057]	2.30094	0.0010145	0.0639447	no	up	9.57	3.34	3.84	6.85	1.88	2.23	2.49	5.97
ENSMUSG00000002930	Ppp1r17	protein phosphatase 1, regulatory subunit 17 [Source:MGI Symbol;Acc:MGI:1333876]	1	1	1	no	no change	0	0	0	0	0	0	0	0
ENSMUSG00000002944	Cd36	CD36 molecule [Source:MGI Symbol;Acc:MGI:107899]	0.61099	0.00269616	0.121062	no	down	8.41	6.74	8.35	7.59	9.79	9.11	18.9	19.84
ENSMUSG00000002948	Map2k7	mitogen-activated protein kinase kinase 7 [Source:MGI Symbol;Acc:MGI:1346871]	0.942369	0.602444	1	no	down	9.76	8.21	7.16	11.17	7.57	10.52	10.94	9.36
ENSMUSG00000002949	Timm44	translocase of inner mitochondrial membrane 44 [Source:MGI Symbol;Acc:MGI:1343262]	0.97023	0.786543	1	no	down	18.54	15.79	17.12	14.86	17.68	17.12	21.68	16.89
ENSMUSG00000002957	Ap2a2	adaptor-related protein complex 2, alpha 2 subunit [Source:MGI Symbol;Acc:MGI:101920]	0.861899	0.158604	1	no	down	19.55	19.17	16.24	18.91	25.14	23.06	19.57	23.51
ENSMUSG00000002963	Pnkp	polynucleotide kinase 3'- phosphatase [Source:MGI Symbol;Acc:MGI:1891698]	0.848722	0.185278	1	no	down	10.66	14.17	9.51	10.65	14.86	14.24	10.43	13.02
ENSMUSG00000002968	Med25	mediator complex subunit 25 [Source:MGI Symbol;Acc:MGI:1922863]	1.0543	0.672577	1	no	up	16.27	12.55	7.7	12.01	11.82	17.57	14.36	13.33
ENSMUSG00000002980	Bcam	basal cell adhesion molecule [Source:MGI Symbol;Acc:MGI:1929940]	1.14381	0.444843	1	no	up	2.66	3.4	1.9	4.1	2.74	2.47	1.8	4.34
ENSMUSG00000002981	Clptm1	cleft lip and palate associated transmembrane protein 1 [Source:MGI Symbol;Acc:MGI:1927155]	1.17293	0.15081	1	no	up	60.87	52.48	40.81	58.23	53.14	42.97	36.41	44.55
ENSMUSG00000002983	Relb	avian reticuloendotheliosis viral (v-rel) oncogene related B [Source:MGI Symbol;Acc:MGI:103289]	0.265277	6.37288e-06	0.00204004	yes	down	0.69	0.7	0.66	0.9	3.18	3.62	1.35	3.02
ENSMUSG00000002984	Tomm40	translocase of outer mitochondrial membrane 40 [Source:MGI Symbol;Acc:MGI:1858259]	1.27747	0.0348815	0.625803	no	up	25.44	22.47	18.82	21.69	18.51	19.74	15.6	21.59
ENSMUSG00000002985	Apoe	apolipoprotein E [Source:MGI Symbol;Acc:MGI:88057]	1.11543	0.415751	1	no	up	41185.6	35577.1	28054.1	37906	37103.2	33280.3	35897.4	33507.2
ENSMUSG00000002992	Apoc2	apolipoprotein C2 [Source:MGI Symbol;Acc:MGI:88054]	1.04326	0.692421	1	no	up	407.78	309.25	319.29	315.93	375.65	382.82	333.03	334.72
ENSMUSG00000002996	Hbp1	high mobility group box transcription factor 1 [Source:MGI Symbol;Acc:MGI:894659]	0.977973	0.812301	1	no	down	40.43	40.42	40.56	49.78	45.03	45.27	54.77	50.65
ENSMUSG00000002997	Prkar2b	protein kinase, cAMP dependent regulatory, type II beta [Source:MGI Symbol;Acc:MGI:97760]	0.69717	0.278618	1	no	down	0.17	0.17	0.09	0.29	0.24	0.19	0.36	0.61
ENSMUSG00000003031	Cdkn1b	cyclin-dependent kinase inhibitor 1B [Source:MGI Symbol;Acc:MGI:104565]	0.998664	0.991181	1	no	down	7.7	7.3	6.92	7.54	7.01	6.06	8.95	10.07
ENSMUSG00000003032	Klf4	Kruppel-like factor 4 (gut) [Source:MGI Symbol;Acc:MGI:1342287]	0.164453	1.12639e-08	1.8877e-05	yes	down	1.69	0.46	1.17	0.79	6.5	4.96	9.07	6.68
ENSMUSG00000003033	Ap1m1	adaptor-related protein complex AP-1, mu subunit 1 [Source:MGI Symbol;Acc:MGI:102776]	0.949448	0.649404	1	no	down	13.16	12.96	9.57	13.63	14.05	14.33	11.57	15.74
ENSMUSG00000003037	Rab8a	RAB8A, member RAS oncogene family [Source:MGI Symbol;Acc:MGI:96960]	0.990866	0.927266	1	no	down	42.85	42.74	35.04	49.13	39.65	54.72	41.51	48.9
ENSMUSG00000003038	Hmgn2	high mobility group nucleosomal binding domain 2 [Source:MGI Symbol;Acc:MGI:96136]	0.932805	0.537688	1	no	down	29.51	26.92	21.17	21.33	27.54	24.53	27.45	36.91
ENSMUSG00000003039	Fam32a	family with sequence similarity 32, member A [Source:MGI Symbol;Acc:MGI:1915172]	0.953381	0.639569	1	no	down	16.4	13.82	16.15	18.6	17.39	15.06	18.75	22.56
ENSMUSG00000003051	Elf3	E74-like factor 3 [Source:MGI Symbol;Acc:MGI:1101781]	0.242752	0.000605213	0.045256	yes	down	0.2	0.13	0.06	0.16	0.76	0.3	0.4	0.86
ENSMUSG00000003053	Cyp2c29	cytochrome P450, family 2, subfamily c, polypeptide 29 [Source:MGI Symbol;Acc:MGI:103238]	1.39882	0.0206689	0.454015	no	up	1733.67	1666.76	1472.8	1528.75	1678.99	1018.24	885.58	1340.91
ENSMUSG00000003062	Stard3nl	STARD3 N-terminal like [Source:MGI Symbol;Acc:MGI:1923455]	0.681261	0.0231031	0.48594	no	down	4.2	3.75	4.8	3.2	4.91	5.28	7.74	7.71
ENSMUSG00000003068	Stk11	serine/threonine kinase 11 [Source:MGI Symbol;Acc:MGI:1341870]	0.935458	0.515649	1	no	down	35.76	34.93	27.01	38.23	35.58	37.46	40.88	37.69
ENSMUSG00000003070	Efna2	ephrin A2 [Source:MGI Symbol;Acc:MGI:102707]	1.50008	0.602674	1	no	up	0.11	0.03	0.03	0	0	0.05	0	0.06
ENSMUSG00000003072	Atp5d	ATP synthase, H+ transporting, mitochondrial F1 complex, delta subunit [Source:MGI Symbol;Acc:MGI:1913293]	1.18263	0.14669	1	no	up	383.16	348.99	255.2	368.3	331.87	335.61	253.77	311.05
ENSMUSG00000003099	Ppp5c	protein phosphatase 5, catalytic subunit [Source:MGI Symbol;Acc:MGI:102666]	1.08303	0.422331	1	no	up	24.25	21.05	21.32	27.41	22.53	22.54	22.62	26.39
ENSMUSG00000003119	Cdk12	cyclin-dependent kinase 12 [Source:MGI Symbol;Acc:MGI:1098802]	0.949609	0.661038	1	no	down	3.47	3.67	4.57	4.8	3.96	4.79	5.7	4.65
ENSMUSG00000003123	Lipe	lipase, hormone sensitive [Source:MGI Symbol;Acc:MGI:96790]	1.01923	0.909206	1	no	up	8.68	5.45	3.34	5.85	5.66	5.45	4.08	9.98
ENSMUSG00000003131	Pafah1b2	platelet-activating factor acetylhydrolase, isoform 1b, subunit 2 [Source:MGI Symbol;Acc:MGI:108415]	1.04963	0.665841	1	no	up	7.13	6.13	6.17	8.95	7.57	5.2	8.51	6.96
ENSMUSG00000003134	Tbc1d8	TBC1 domain family, member 8 [Source:MGI Symbol;Acc:MGI:1927225]	1.4613	0.00301023	0.131134	no	up	9.16	9.32	6.65	7.55	5.52	6.79	4.76	6.46
ENSMUSG00000003135	Cnot11	CCR4-NOT transcription complex, subunit 11 [Source:MGI Symbol;Acc:MGI:106580]	1.00359	0.974049	1	no	up	5.43	5.41	5.01	5.9	6.53	5.48	6.18	5.65
ENSMUSG00000003153	Slc2a3	solute carrier family 2 (facilitated glucose transporter), member 3 [Source:MGI Symbol;Acc:MGI:95757]	0.195237	1.465e-05	0.00369362	yes	down	0.09	0.17	0.22	0.7	1.38	0.29	0.8	1.07
ENSMUSG00000003154	Foxj2	forkhead box J2 [Source:MGI Symbol;Acc:MGI:1926805]	0.904368	0.434616	1	no	down	2.17	2.55	1.48	2.62	2.11	2.36	2.36	3.21
ENSMUSG00000003161	Sri	sorcin [Source:MGI Symbol;Acc:MGI:98419]	0.927976	0.492511	1	no	down	30.03	22.61	18.8	19.66	31.17	23.2	27.66	32.71
ENSMUSG00000003166	Dgcr2	DiGeorge syndrome critical region gene 2 [Source:MGI Symbol;Acc:MGI:892866]	0.989812	0.919958	1	no	down	22.91	18.35	15.43	21.98	20.55	19.46	18.63	25.67
ENSMUSG00000003184	Irf3	interferon regulatory factor 3 [Source:MGI Symbol;Acc:MGI:1859179]	0.968296	0.770142	1	no	down	26.69	27.68	20.07	26.04	29.45	30.32	28.87	32.06
ENSMUSG00000003190	Bcl2l12	BCL2-like 12 (proline rich) [Source:MGI Symbol;Acc:MGI:1922986]	0.839359	0.340939	1	no	down	5.17	4.8	2.79	3.79	4	4.01	4.08	5.56
ENSMUSG00000003198	Zfp959	zinc finger protein 959 [Source:MGI Symbol;Acc:MGI:2385058]	1.08792	0.727609	1	no	up	1	1.19	2.17	1.6	1.12	1.25	2.36	1.12
ENSMUSG00000003199	Mpnd	MPN domain containing [Source:MGI Symbol;Acc:MGI:1915297]	1.12846	0.251961	1	no	up	56.14	54.39	45.28	50.26	50.64	49.5	42.5	53.53
ENSMUSG00000003200	Sh3gl1	SH3-domain GRB2-like 1 [Source:MGI Symbol;Acc:MGI:700010]	0.969723	0.788887	1	no	down	8.87	9.42	7.8	10.98	10.15	9.99	8.19	12.6
ENSMUSG00000003206	Ebi3	Epstein-Barr virus induced gene 3 [Source:MGI Symbol;Acc:MGI:1354171]	0.561521	0.0949431	1	no	down	0.84	1.18	0.28	0.85	0.51	1.23	1.32	3.22
ENSMUSG00000003208	Yju2	YJU2 splicing factor [Source:MGI Symbol;Acc:MGI:1920136]	1.16318	0.391837	1	no	up	3.05	2.94	2.62	4.32	2.18	3.84	2.7	3.29
ENSMUSG00000003226	Ranbp2	RAN binding protein 2 [Source:MGI Symbol;Acc:MGI:894323]	1.12695	0.496888	1	no	up	3.69	5.07	8.64	6.12	3.99	4.9	9.09	4.63
ENSMUSG00000003227	Edar	ectodysplasin-A receptor [Source:MGI Symbol;Acc:MGI:1343498]	0.203179	0.171503	1	no	down	0	0	0	0	0	0.03	0	0
ENSMUSG00000003228	Grk5	G protein-coupled receptor kinase 5 [Source:MGI Symbol;Acc:MGI:109161]	0.575382	0.00160719	0.0859078	no	down	0.67	0.59	0.59	0.86	1.43	1.01	1.49	1.05
ENSMUSG00000003233	Dvl3	dishevelled segment polarity protein 3 [Source:MGI Symbol;Acc:MGI:108100]	1.42326	0.00381178	0.153278	no	up	6.84	6.68	6.41	8.22	4.94	5.56	5.54	5.04
ENSMUSG00000003234	Abcf3	ATP-binding cassette, sub-family F (GCN20), member 3 [Source:MGI Symbol;Acc:MGI:1351656]	1.33273	0.0093256	0.272919	no	up	21.26	21.47	22.4	28.4	17.14	18.91	19.24	19.75
ENSMUSG00000003235	Eif2b5	eukaryotic translation initiation factor 2B, subunit 5 epsilon [Source:MGI Symbol;Acc:MGI:2446176]	1.11121	0.350208	1	no	up	23.28	26.03	20.43	25.44	25.24	25.29	16.57	24.7
ENSMUSG00000003269	Cyth2	cytohesin 2 [Source:MGI Symbol;Acc:MGI:1334255]	1.06488	0.574994	1	no	up	21.39	21.61	19.71	25.16	24	23.29	18.25	21.38
ENSMUSG00000003271	Sult2b1	sulfotransferase family, cytosolic, 2B, member 1 [Source:MGI Symbol;Acc:MGI:1926342]	0.345999	0.271973	1	no	down	0	0	0.05	0	0.11	0	0	0.12
ENSMUSG00000003273	Car11	carbonic anhydrase 11 [Source:MGI Symbol;Acc:MGI:1336193]	0.957658	0.937611	1	no	down	0.04	0.49	0.04	0.15	0.23	0.11	0.11	0.29
ENSMUSG00000003279	Dlgap1	DLG associated protein 1 [Source:MGI Symbol;Acc:MGI:1346065]	0.882734	0.61784	1	no	down	0.34	0.25	0.37	0.36	0.32	0.31	0.61	0.2
ENSMUSG00000003282	Plag1	pleiomorphic adenoma gene 1 [Source:MGI Symbol;Acc:MGI:1891916]	0.912257	0.885606	1	no	down	0.01	0.04	0.01	0.02	0.02	0	0.33	0.03
ENSMUSG00000003283	Hck	hemopoietic cell kinase [Source:MGI Symbol;Acc:MGI:96052]	0.314317	0.000321384	0.029394	yes	down	2.28	2.29	1.8	2.93	4.08	4.35	3.57	21.58
ENSMUSG00000003299	Mrpl4	mitochondrial ribosomal protein L4 [Source:MGI Symbol;Acc:MGI:2137210]	1.03955	0.735764	1	no	up	22.45	19.48	15.01	22.71	21.99	21.34	17.32	22.59
ENSMUSG00000003308	Keap1	kelch-like ECH-associated protein 1 [Source:MGI Symbol;Acc:MGI:1858732]	1.11977	0.256847	1	no	up	18.14	15.8	14.47	19.21	14.93	16.38	15.46	18.43
ENSMUSG00000003309	Ap1m2	adaptor protein complex AP-1, mu 2 subunit [Source:MGI Symbol;Acc:MGI:1336974]	0.74217	0.563403	1	no	down	0.07	0.11	0.1	0.26	0.33	0.09	0.04	0.24
ENSMUSG00000003316	Glg1	golgi apparatus protein 1 [Source:MGI Symbol;Acc:MGI:104967]	0.910115	0.390465	1	no	down	8.81	8.22	6.56	8.66	8.72	8.31	7.94	14.06
ENSMUSG00000003341	Atp8b3	ATPase, class I, type 8B, member 3 [Source:MGI Symbol;Acc:MGI:1914581]	1	1	1	no	no change	0	0	0	0	0	0	0	0
ENSMUSG00000003344	Btbd2	BTB (POZ) domain containing 2 [Source:MGI Symbol;Acc:MGI:1933831]	0.920998	0.558831	1	no	down	13.15	8.49	6.15	9.66	9.53	9.56	10.56	14.58
ENSMUSG00000003345	Csnk1g2	casein kinase 1, gamma 2 [Source:MGI Symbol;Acc:MGI:1920014]	0.989727	0.917925	1	no	down	32.32	24.31	23.58	30.09	28.08	30.05	27.79	33.07
ENSMUSG00000003346	Abhd17a	abhydrolase domain containing 17A [Source:MGI Symbol;Acc:MGI:106388]	1.10641	0.392369	1	no	up	41.81	34.56	27.24	36.69	36.06	38.22	26.71	34.5
ENSMUSG00000003348	Mob3a	MOB kinase activator 3A [Source:MGI Symbol;Acc:MGI:3050117]	0.502487	0.00110562	0.0671621	no	down	2.62	1.27	1.34	2.13	4.68	2.18	3.81	5.02
ENSMUSG00000003352	Cacnb3	calcium channel, voltage-dependent, beta 3 subunit [Source:MGI Symbol;Acc:MGI:103307]	0.448271	0.0344264	0.620568	no	down	0.23	0.09	0.34	0.28	0.33	0.28	0.17	0.68
ENSMUSG00000003354	Ccdc65	coiled-coil domain containing 65 [Source:MGI Symbol;Acc:MGI:2146001]	1.02546	0.980723	1	no	up	0.03	0	0	0	0	0	0	0.03
ENSMUSG00000003355	Fkbp11	FK506 binding protein 11 [Source:MGI Symbol;Acc:MGI:1913370]	1.26417	0.173883	1	no	up	26.24	37.76	24.7	34.73	28.88	35.19	13.71	29.26
ENSMUSG00000003360	Ddx23	DEAD box helicase 23 [Source:MGI Symbol;Acc:MGI:1921601]	0.924645	0.425501	1	no	down	17.58	17.08	15.25	22.81	18.43	21.12	19.33	22.18
ENSMUSG00000003363	Pld3	phospholipase D family, member 3 [Source:MGI Symbol;Acc:MGI:1333782]	0.796825	0.0831604	0.991106	no	down	14.92	12.91	8.55	13.55	14.68	14	15.62	25.36
ENSMUSG00000003378	Grik5	glutamate receptor, ionotropic, kainate 5 (gamma 2) [Source:MGI Symbol;Acc:MGI:95818]	0.987171	0.94404	1	no	down	1.27	0.97	0.55	0.87	0.93	1.09	1.15	1.16
ENSMUSG00000003379	Cd79a	CD79A antigen (immunoglobulin-associated alpha) [Source:MGI Symbol;Acc:MGI:101774]	0.239163	0.000324847	0.0295684	yes	down	0.62	0.4	0.45	0.68	1.3	0.64	2.29	6.13
ENSMUSG00000003380	Rabac1	Rab acceptor 1 (prenylated) [Source:MGI Symbol;Acc:MGI:1201692]	1.14307	0.241547	1	no	up	97.79	74.5	67.12	99.45	77.36	91.17	71.7	76.13
ENSMUSG00000003382	Etv3	ets variant 3 [Source:MGI Symbol;Acc:MGI:1350926]	0.964288	0.744559	1	no	down	2.78	2.93	2.83	3.28	3.14	3.16	3.47	3.2
ENSMUSG00000003402	Prkcsh	protein kinase C substrate 80K-H [Source:MGI Symbol;Acc:MGI:107877]	1.14765	0.237071	1	no	up	98.49	93.74	64.39	88.25	87.74	84.07	63.79	86.11
ENSMUSG00000003410	Elavl3	ELAV like RNA binding protein 3 [Source:MGI Symbol;Acc:MGI:109157]	3.02937	0.284918	1	no	up	0.01	0	0	0	0	0	0	0
ENSMUSG00000003411	Rab3b	RAB3B, member RAS oncogene family [Source:MGI Symbol;Acc:MGI:1917158]	0.747146	0.470129	1	no	down	0.37	0.24	0.18	0.12	0.36	0.68	0.2	0.13
ENSMUSG00000003418	St8sia6	ST8 alpha-N-acetyl-neuraminide alpha-2,8-sialyltransferase 6 [Source:MGI Symbol;Acc:MGI:2386797]	0.23621	0.148828	1	no	down	0	0.09	0	0	0	0	0.04	0.01
ENSMUSG00000003420	Fcgrt	Fc fragment of IgG receptor and transporter [Source:MGI Symbol;Acc:MGI:103017]	1.13715	0.245591	1	no	up	132.64	104.78	88.59	127.75	114.57	105.04	88.84	116.97
ENSMUSG00000003421	Nosip	nitric oxide synthase interacting protein [Source:MGI Symbol;Acc:MGI:1913644]	1.09703	0.429062	1	no	up	13.34	12.98	9.78	14.22	12.68	11.46	10.88	14.98
ENSMUSG00000003423	Pih1d1	PIH1 domain containing 1 [Source:MGI Symbol;Acc:MGI:1916095]	1.15999	0.197238	1	no	up	39.64	38.05	26.05	47.87	36.81	35.73	31.19	37.82
ENSMUSG00000003429	Rps11	ribosomal protein S11 [Source:MGI Symbol;Acc:MGI:1351329]	0.976659	0.821965	1	no	down	566.53	570.76	555.41	758.7	686.71	772	640.16	719.33
ENSMUSG00000003435	Supt5	suppressor of Ty 5, DSIF elongation factor subunit [Source:MGI Symbol;Acc:MGI:1202400]	1.30048	0.0177605	0.413904	no	up	21.15	21.69	17.92	26.89	19.13	17.68	16.6	18.06
ENSMUSG00000003436	Dll3	delta like canonical Notch ligand 3 [Source:MGI Symbol;Acc:MGI:1096877]	1	1	1	no	no change	0	0	0	0	0	0	0	0
ENSMUSG00000003437	Paf1	Paf1, RNA polymerase II complex component [Source:MGI Symbol;Acc:MGI:1923988]	1.15835	0.173917	1	no	up	34.05	26.75	22.33	23.95	23.99	20.41	20.5	24.73
ENSMUSG00000003438	Timm50	translocase of inner mitochondrial membrane 50 [Source:MGI Symbol;Acc:MGI:1913775]	1.13471	0.322898	1	no	up	27.65	23	17.66	24.1	25.77	23.63	16.62	21.04
ENSMUSG00000003444	Med29	mediator complex subunit 29 [Source:MGI Symbol;Acc:MGI:1914474]	1.13981	0.306217	1	no	up	15.72	13.61	11.35	16.57	13.46	15.9	11.35	12.88
ENSMUSG00000003452	Bicd1	BICD cargo adaptor 1 [Source:MGI Symbol;Acc:MGI:1101760]	1.44917	0.581608	1	no	up	0.02	0.03	0	0.03	0	0	0.16	0.03
ENSMUSG00000003458	Ncstn	nicastrin [Source:MGI Symbol;Acc:MGI:1891700]	1.01686	0.870929	1	no	up	25.45	20.4	17.94	23.52	23.33	21.63	19.74	27.99
ENSMUSG00000003464	Pex19	peroxisomal biogenesis factor 19 [Source:MGI Symbol;Acc:MGI:1334458]	1.27131	0.0406348	0.679592	no	up	80.4	64.68	56.52	69.89	59.65	64.68	48.26	56.89
ENSMUSG00000003469	Phyhip	phytanoyl-CoA hydroxylase interacting protein [Source:MGI Symbol;Acc:MGI:1860417]	0.731104	0.71252	1	no	down	0.02	0	0	0.02	0	0.02	0.02	0.02
ENSMUSG00000003476	Crhr2	corticotropin releasing hormone receptor 2 [Source:MGI Symbol;Acc:MGI:894312]	0.789883	0.721416	1	no	down	0.05	0.06	0.02	0.06	0.11	0	0.05	0.05
ENSMUSG00000003477	Inmt	indolethylamine N-methyltransferase [Source:MGI Symbol;Acc:MGI:102963]	1.54471	0.000602719	0.0451287	no	up	936.14	688.25	834.42	971.95	500.98	521.13	703.63	699.13
ENSMUSG00000003484	Cyp4f18	cytochrome P450, family 4, subfamily f, polypeptide 18 [Source:MGI Symbol;Acc:MGI:1919304]	0.38206	0.00282952	0.125468	no	down	0.35	0.37	0.34	0.71	2.08	0.66	0.89	1.31
ENSMUSG00000003500	Impdh1	inosine monophosphate dehydrogenase 1 [Source:MGI Symbol;Acc:MGI:96567]	0.663975	0.0565719	0.807886	no	down	1.55	1.76	1.04	1.86	1.71	2.05	1.83	4.94
ENSMUSG00000003505	Psg18	pregnancy specific glycoprotein 18 [Source:MGI Symbol;Acc:MGI:1347251]	1	1	1	no	no change	0	0	0	0	0	0	0	0
ENSMUSG00000003518	Dusp3	dual specificity phosphatase 3 (vaccinia virus phosphatase VH1-related) [Source:MGI Symbol;Acc:MGI:1919599]	1.07747	0.471871	1	no	up	11.56	10.29	12.59	15.22	12.51	12.32	10.35	13.19
ENSMUSG00000003526	Prodh	proline dehydrogenase [Source:MGI Symbol;Acc:MGI:97770]	1.22221	0.17784	1	no	up	149.16	138.91	95.79	89.75	121.72	87.77	65.35	145.96
ENSMUSG00000003527	Ess2	ess-2 splicing factor [Source:MGI Symbol;Acc:MGI:107854]	0.958993	0.786939	1	no	down	1.88	1.7	1.42	2.2	2.16	2.19	1.97	2.64
ENSMUSG00000003528	Slc25a1	solute carrier family 25 (mitochondrial carrier, citrate transporter), member 1 [Source:MGI Symbol;Acc:MGI:1345283]	1.35889	0.00842821	0.255991	no	up	264.24	236.65	195.6	276.81	192.55	181.23	150.71	214.46
ENSMUSG00000003531	Dgcr6	DiGeorge syndrome critical region gene 6 [Source:MGI Symbol;Acc:MGI:1202877]	1.20746	0.100228	1	no	up	44.11	39.84	35.59	42.85	36.52	38.44	28.87	37.73
ENSMUSG00000003534	Ddr1	discoidin domain receptor family, member 1 [Source:MGI Symbol;Acc:MGI:99216]	0.443675	0.00524516	0.188442	no	down	0.47	0.24	0.22	0.91	1.01	0.69	0.61	1.75
ENSMUSG00000003541	Ier3	immediate early response 3 [Source:MGI Symbol;Acc:MGI:104814]	0.294926	6.82662e-05	0.0100772	yes	down	2.18	0.72	2.38	1.58	10.56	4.4	5.46	4.76
ENSMUSG00000003545	Fosb	FBJ osteosarcoma oncogene B [Source:MGI Symbol;Acc:MGI:95575]	0.0359559	0.000169557	0.0190184	yes	down	0.09	0.18	0.08	0.14	14.8	0.3	0.12	0.65
ENSMUSG00000003546	Klc4	kinesin light chain 4 [Source:MGI Symbol;Acc:MGI:1922014]	1.22916	0.0597193	0.833	no	up	33.6	29.69	26.24	31.64	28.53	24.31	21.21	32.04
ENSMUSG00000003549	Ercc1	excision repair cross-complementing rodent repair deficiency, complementation group 1 [Source:MGI Symbol;Acc:MGI:95412]	0.856312	0.366996	1	no	down	4.72	3.34	2.5	3.68	4.37	4.94	4.95	5.26
ENSMUSG00000003555	Cyp17a1	cytochrome P450, family 17, subfamily a, polypeptide 1 [Source:MGI Symbol;Acc:MGI:88586]	0.844804	0.397305	1	no	down	3.12	3.71	1.63	4.32	2.86	2.15	5.79	5.62
ENSMUSG00000003559	As3mt	arsenite methyltransferase [Source:MGI Symbol;Acc:MGI:1929882]	0.872035	0.214096	1	no	down	20.23	15.54	15.98	21	20.5	17.94	23.18	29.07
ENSMUSG00000003573	Homer3	homer scaffolding protein 3 [Source:MGI Symbol;Acc:MGI:1347359]	0.938558	0.791172	1	no	down	0.62	0.84	0.63	0.87	0.88	0.82	0.9	1.67
ENSMUSG00000003575	Crtc1	CREB regulated transcription coactivator 1 [Source:MGI Symbol;Acc:MGI:2142523]	1.18387	0.249566	1	no	up	2.15	1.73	1.99	2.03	1.82	1.27	1.6	2.48
ENSMUSG00000003581	Rnf215	ring finger protein 215 [Source:MGI Symbol;Acc:MGI:1918923]	1.20708	0.16554	1	no	up	5.02	3.83	4.52	5.6	4.07	3.77	4.68	4.25
ENSMUSG00000003585	Sec14l2	SEC14-like lipid binding 2 [Source:MGI Symbol;Acc:MGI:1915065]	0.939748	0.59378	1	no	down	288.42	213.7	170.6	242.3	280.61	266.94	223.2	269.47
ENSMUSG00000003604	Aven	apoptosis, caspase activation inhibitor [Source:MGI Symbol;Acc:MGI:1921518]	1.0603	0.615368	1	no	up	9.48	8.75	8.8	11.56	9.69	7.82	5.87	7.1
ENSMUSG00000003617	Cp	ceruloplasmin [Source:MGI Symbol;Acc:MGI:88476]	0.857298	0.155744	1	no	down	530.87	537.87	442.18	518.05	669.35	552.19	671.4	660.84
ENSMUSG00000003623	Crot	carnitine O-octanoyltransferase [Source:MGI Symbol;Acc:MGI:1921364]	0.434509	4.75898e-05	0.00797549	yes	down	96.41	71.93	74.63	67.17	183.94	175.26	293.83	105.64
ENSMUSG00000003644	Rps6ka1	ribosomal protein S6 kinase polypeptide 1 [Source:MGI Symbol;Acc:MGI:104558]	0.947978	0.752009	1	no	down	6.4	7.16	3.97	5.56	5.47	4.61	3.55	13
ENSMUSG00000003657	Calb2	calbindin 2 [Source:MGI Symbol;Acc:MGI:101914]	1	1	1	no	no change	0	0	0	0	0	0	0	0
ENSMUSG00000003660	Snrnp200	small nuclear ribonucleoprotein 200 (U5) [Source:MGI Symbol;Acc:MGI:2444401]	0.958614	0.665275	1	no	down	17.17	16.88	13.08	15.58	17.08	16.92	17.44	20.57
ENSMUSG00000003662	Ciao1	cytosolic iron-sulfur protein assembly 1 [Source:MGI Symbol;Acc:MGI:1346998]	1.1689	0.12222	1	no	up	13.76	23.62	12.72	17.37	12.5	12.87	15.06	14.68
ENSMUSG00000003665	Has1	hyaluronan synthase 1 [Source:MGI Symbol;Acc:MGI:106590]	0.957604	0.894683	1	no	down	1.07	0.26	0.44	1.92	1.45	1.31	0.47	0.73
ENSMUSG00000003680	Taf6l	TATA-box binding protein associated factor 6 like [Source:MGI Symbol;Acc:MGI:2444957]	0.934404	0.719443	1	no	down	1.61	2.63	1.1	1.48	1.63	1.81	1.24	1.87
ENSMUSG00000003721	Insig2	insulin induced gene 2 [Source:MGI Symbol;Acc:MGI:1920249]	0.364334	1.0428e-06	0.000560554	yes	down	77.13	69.02	38.56	76.72	241.4	225.32	240.65	123.52
ENSMUSG00000003731	Kpna6	karyopherin (importin) alpha 6 [Source:MGI Symbol;Acc:MGI:1100836]	1.12386	0.255982	1	no	up	10.58	10.08	10.83	11.04	10.05	10.93	9.65	9.97
ENSMUSG00000003746	Man1a	mannosidase 1, alpha [Source:MGI Symbol;Acc:MGI:104677]	1.01472	0.89277	1	no	up	37.86	35.74	40.75	40.48	36.31	34.85	50.85	41.36
ENSMUSG00000003752	Itpkc	inositol 1,4,5-trisphosphate 3-kinase C [Source:MGI Symbol;Acc:MGI:2442554]	0.972281	0.864116	1	no	down	2.44	1.37	1.66	2.35	2.74	2.06	1.64	2.24
ENSMUSG00000003762	Coq8b	coenzyme Q8B [Source:MGI Symbol;Acc:MGI:1924139]	0.998116	0.987794	1	no	down	14.95	11.19	7.28	11.11	10.79	12.36	11.98	13.34
ENSMUSG00000003778	Brd8	bromodomain containing 8 [Source:MGI Symbol;Acc:MGI:1925906]	0.832692	0.154792	1	no	down	2.32	3.6	2.37	3.19	2.75	3.14	4.77	4.35
ENSMUSG00000003779	Kif20a	kinesin family member 20A [Source:MGI Symbol;Acc:MGI:1201682]	0.777994	0.342204	1	no	down	0.44	0.25	0.23	0.34	0.39	0.3	0.33	0.64
ENSMUSG00000003808	Farsa	phenylalanyl-tRNA synthetase, alpha subunit [Source:MGI Symbol;Acc:MGI:1913840]	1.29615	0.0425824	0.699034	no	up	11.86	11.65	11.09	16.51	11.84	11.29	8.41	10.91
ENSMUSG00000003809	Gcdh	glutaryl-Coenzyme A dehydrogenase [Source:MGI Symbol;Acc:MGI:104541]	1.24049	0.0555673	0.80036	no	up	341.16	296.17	253.26	279.45	263.43	264.75	232.87	259.77
ENSMUSG00000003810	Mast2	microtubule associated serine/threonine kinase 2 [Source:MGI Symbol;Acc:MGI:894676]	1.03478	0.75564	1	no	up	3.24	3.29	3.35	3.62	3.53	3.96	3.52	5.06
ENSMUSG00000003812	Dnase2a	deoxyribonuclease II alpha [Source:MGI Symbol;Acc:MGI:1329019]	0.88292	0.287143	1	no	down	8.81	8.63	8.87	9.93	9.76	10.97	9.56	11.3
ENSMUSG00000003813	Rad23a	RAD23 homolog A, nucleotide excision repair protein [Source:MGI Symbol;Acc:MGI:105126]	1.09302	0.403051	1	no	up	41.04	37.97	26.83	38.46	36.43	35.09	31.65	40.16
ENSMUSG00000003814	Calr	calreticulin [Source:MGI Symbol;Acc:MGI:88252]	1.18684	0.18586	1	no	up	603.49	692.11	545.12	811.13	676.09	628.81	417.71	641.37
ENSMUSG00000003824	Syce2	synaptonemal complex central element protein 2 [Source:MGI Symbol;Acc:MGI:1919096]	0.710657	0.288974	1	no	down	0.64	0.59	0.21	1.24	0.54	0.95	1.39	1.3
ENSMUSG00000003847	Nfat5	nuclear factor of activated T cells 5 [Source:MGI Symbol;Acc:MGI:1859333]	0.713961	0.0459819	0.728195	no	down	1.74	1.37	3.66	1.67	1.2	1.84	3.44	2.86
ENSMUSG00000003848	Nob1	NIN1/RPN12 binding protein 1 homolog [Source:MGI Symbol;Acc:MGI:1914869]	1.15026	0.308336	1	no	up	5.38	6.28	6.31	7.91	5.82	6.73	5.41	6.38
ENSMUSG00000003849	Nqo1	NAD(P)H dehydrogenase, quinone 1 [Source:MGI Symbol;Acc:MGI:103187]	0.998864	0.99507	1	no	down	3.77	3.31	3.35	2.76	1.9	3	4.67	5.01
ENSMUSG00000003863	Ppfia3	protein tyrosine phosphatase, receptor type, f polypeptide (PTPRF), interacting protein (liprin), alpha 3 [Source:MGI Symbol;Acc:MGI:1924037]	0.345983	0.250492	1	no	down	0	0.07	0	0	0.08	0.01	0	0.07
ENSMUSG00000003865	Gys1	glycogen synthase 1, muscle [Source:MGI Symbol;Acc:MGI:101805]	1.22137	0.342768	1	no	up	0.9	0.82	0.72	1.14	0.65	0.64	0.59	1.35
ENSMUSG00000003868	Ruvbl2	RuvB-like protein 2 [Source:MGI Symbol;Acc:MGI:1342299]	1.18441	0.178724	1	no	up	6.61	6.35	6.75	9.13	6.89	5.76	6.92	8.44
ENSMUSG00000003872	Lin7b	lin-7 homolog B, crumbs cell polarity complex component [Source:MGI Symbol;Acc:MGI:1330858]	1	1	1	no	no change	0	0	0	0	0	0	0	0
ENSMUSG00000003873	Bax	BCL2-associated X protein [Source:MGI Symbol;Acc:MGI:99702]	1.06901	0.589974	1	no	up	20.62	18.72	16.04	22.41	17.68	18.59	15.73	27.46
ENSMUSG00000003882	Il7r	interleukin 7 receptor [Source:MGI Symbol;Acc:MGI:96562]	0.661518	0.473096	1	no	down	0	0.03	0.18	0.06	0.08	0.01	0.15	0.22
ENSMUSG00000003923	Tfam	transcription factor A, mitochondrial [Source:MGI Symbol;Acc:MGI:107810]	0.96395	0.772163	1	no	down	13.92	14.3	20.3	14.81	13.6	18.33	24.13	16.66
ENSMUSG00000003929	Zfp81	zinc finger protein 81 [Source:MGI Symbol;Acc:MGI:1890752]	0.66064	0.216012	1	no	down	0.16	0.15	0.44	0.19	0.1	0.23	1.14	0.39
ENSMUSG00000003934	Efnb3	ephrin B3 [Source:MGI Symbol;Acc:MGI:109196]	0.284043	0.192058	1	no	down	0	0	0.02	0	0	0.03	0	0.06
ENSMUSG00000003948	Mmd	monocyte to macrophage differentiation-associated [Source:MGI Symbol;Acc:MGI:1914718]	1.05008	0.680838	1	no	up	61.31	50.32	45.41	59.7	59.86	61.28	54.85	41.98
ENSMUSG00000003949	Hlf	hepatic leukemia factor [Source:MGI Symbol;Acc:MGI:96108]	1.64527	0.000363532	0.0318678	no	up	15.94	12.49	9.16	15.41	8.57	7.64	8.89	12.21
ENSMUSG00000003955	Fam162a	family with sequence similarity 162, member A [Source:MGI Symbol;Acc:MGI:1917436]	1.10208	0.388317	1	no	up	54.92	51.51	51.59	56.3	49.84	53.85	59.38	53.59
ENSMUSG00000003970	Rpl8	ribosomal protein L8 [Source:MGI Symbol;Acc:MGI:1350927]	1.08059	0.468795	1	no	up	420.75	408.68	386.87	516.94	467.4	464.12	368.12	437.84
ENSMUSG00000003974	Grm3	glutamate receptor, metabotropic 3 [Source:MGI Symbol;Acc:MGI:1351340]	1	1	1	no	no change	0	0	0	0	0	0	0	0
ENSMUSG00000003992	Ssbp2	single-stranded DNA binding protein 2 [Source:MGI Symbol;Acc:MGI:1914220]	0.770351	0.354927	1	no	down	1.12	1.06	0.85	1.15	1.13	0.54	1.97	1.63
ENSMUSG00000004018	Fancl	Fanconi anemia, complementation group L [Source:MGI Symbol;Acc:MGI:1914280]	1.11727	0.536103	1	no	up	2.36	2.14	3.77	3.23	2.52	2.11	4.5	2.96
ENSMUSG00000004031	Brinp2	bone morphogenic protein/retinoic acid inducible neural-specific 2 [Source:MGI Symbol;Acc:MGI:2443333]	1	1	1	no	no change	0	0	0	0	0	0	0	0
ENSMUSG00000004032	Gstm5	glutathione S-transferase, mu 5 [Source:MGI Symbol;Acc:MGI:1309466]	1.04419	0.737651	1	no	up	12.51	12.18	11.44	13.2	13.93	12.15	11.49	14.34
ENSMUSG00000004035	Gstm7	glutathione S-transferase, mu 7 [Source:MGI Symbol;Acc:MGI:1915562]	0.976234	0.817525	1	no	down	80.25	77.96	52.24	74.92	82.1	83.63	82.73	85.89
ENSMUSG00000004038	Gstm3	glutathione S-transferase, mu 3 [Source:MGI Symbol;Acc:MGI:106026]	0.859768	0.191417	1	no	down	71.58	82.58	51.16	58.2	90.48	72.6	76.78	92.73
ENSMUSG00000004040	Stat3	signal transducer and activator of transcription 3 [Source:MGI Symbol;Acc:MGI:103038]	0.670978	0.00183689	0.0938711	no	down	33.84	29.94	26.93	29.95	57.05	44.82	46.64	43.17
ENSMUSG00000004043	Stat5a	signal transducer and activator of transcription 5A [Source:MGI Symbol;Acc:MGI:103036]	0.568237	0.00227804	0.108622	no	down	3.14	2.38	1.3	2.06	6.44	3.48	4.29	4.93
ENSMUSG00000004044	Cavin1	caveolae associated 1 [Source:MGI Symbol;Acc:MGI:1277968]	0.696864	0.0104685	0.293405	no	down	3	2.79	2.15	3.54	4.32	4.05	3.54	6.09
ENSMUSG00000004054	Map3k11	mitogen-activated protein kinase kinase kinase 11 [Source:MGI Symbol;Acc:MGI:1346880]	0.979152	0.844087	1	no	down	14.22	15.05	12.98	17.52	17.52	17.64	12.87	16.93
ENSMUSG00000004056	Akt2	thymoma viral proto-oncogene 2 [Source:MGI Symbol;Acc:MGI:104874]	1.06086	0.569951	1	no	up	49.49	42.49	37.82	52.19	45.83	48	38.98	46.5
ENSMUSG00000004069	Dnaja3	DnaJ heat shock protein family (Hsp40) member A3 [Source:MGI Symbol;Acc:MGI:1933786]	1.07269	0.497466	1	no	up	52.94	46.34	46.71	52.18	51.94	53.44	44.54	47.09
ENSMUSG00000004070	Hmox2	heme oxygenase 2 [Source:MGI Symbol;Acc:MGI:109373]	0.790259	0.0297029	0.565854	no	down	38.94	39.38	28.65	38.08	49.13	46.34	44.61	51.46
ENSMUSG00000004071	Cdip1	cell death inducing Trp53 target 1 [Source:MGI Symbol;Acc:MGI:1913876]	1.09335	0.390015	1	no	up	47.83	41.58	29.18	38.49	37.96	33.56	32.75	47.16
ENSMUSG00000004085	Map3k20	mitogen-activated protein kinase kinase kinase 20 [Source:MGI Symbol;Acc:MGI:2443258]	0.757686	0.0394577	0.672339	no	down	3.14	2.65	2.43	1.79	3.62	2.86	3.78	4.53
ENSMUSG00000004096	Cwc15	CWC15 spliceosome-associated protein [Source:MGI Symbol;Acc:MGI:1913320]	1.17084	0.158468	1	no	up	39.58	41.51	48.74	40.71	37.84	37.75	44.63	39.08
ENSMUSG00000004098	Col5a3	collagen, type V, alpha 3 [Source:MGI Symbol;Acc:MGI:1858212]	0.553193	8.20476e-05	0.0113198	no	down	1.74	1.41	1.36	1.34	2.56	2.22	3.05	3.66
ENSMUSG00000004099	Dnmt1	DNA methyltransferase (cytosine-5) 1 [Source:MGI Symbol;Acc:MGI:94912]	0.847196	0.194509	1	no	down	2.05	1.88	1.88	2.05	2.05	2.06	2.24	3.59
ENSMUSG00000004100	Ppan	peter pan homolog [Source:MGI Symbol;Acc:MGI:2178445]	1.30207	0.143505	1	no	up	6.59	8.75	8.2	11.95	5.61	11.78	4.99	6.55
ENSMUSG00000004105	Angptl2	angiopoietin-like 2 [Source:MGI Symbol;Acc:MGI:1347002]	1.05941	0.689925	1	no	up	8.34	5.58	4.45	8.65	6.14	6.12	4.82	10.32
ENSMUSG00000004110	Cacna1e	calcium channel, voltage-dependent, R type, alpha 1E subunit [Source:MGI Symbol;Acc:MGI:106217]	0.436926	0.166224	1	no	down	0.06	0	0.01	0.02	0.01	0	0.02	0.07
ENSMUSG00000004113	Cacna1b	calcium channel, voltage-dependent, N type, alpha 1B subunit [Source:MGI Symbol;Acc:MGI:88296]	0.338506	0.297329	1	no	down	0	0	0	0	0	0	0	0.01
ENSMUSG00000004127	Trmt10a	tRNA methyltransferase 10A [Source:MGI Symbol;Acc:MGI:1920421]	1.14119	0.503784	1	no	up	0.82	0.9	1.81	1.03	1.88	1.03	1.46	1.21
ENSMUSG00000004151	Etv1	ets variant 1 [Source:MGI Symbol;Acc:MGI:99254]	0.960858	0.902487	1	no	down	0.34	0.12	0.37	0.37	0.32	0.17	0.32	0.48
ENSMUSG00000004187	Kifc2	kinesin family member C2 [Source:MGI Symbol;Acc:MGI:109187]	0.798876	0.323666	1	no	down	0.54	0.6	0.3	0.63	0.86	0.49	0.69	1.11
ENSMUSG00000004207	Psap	prosaposin [Source:MGI Symbol;Acc:MGI:97783]	0.917513	0.445439	1	no	down	279.56	229.32	184.68	281.36	285.97	262.13	234.2	358.77
ENSMUSG00000004221	Ikbkg	inhibitor of kappaB kinase gamma [Source:MGI Symbol;Acc:MGI:1338074]	0.869467	0.184875	1	no	down	12.04	20.88	14.51	22.68	22.5	24.03	21.02	19.3
ENSMUSG00000004231	Pax2	paired box 2 [Source:MGI Symbol;Acc:MGI:97486]	1	1	1	no	no change	0	0	0	0	0	0	0	0
ENSMUSG00000004233	Wars2	tryptophanyl tRNA synthetase 2 (mitochondrial) [Source:MGI Symbol;Acc:MGI:1917810]	0.95783	0.780815	1	no	down	0.97	1.05	1.53	1.15	0.98	1.52	1.85	1.18
ENSMUSG00000004263	Atn1	atrophin 1 [Source:MGI Symbol;Acc:MGI:104725]	0.943038	0.630656	1	no	down	3.63	4.39	3.44	6.15	4.61	4.12	4.24	6.86
ENSMUSG00000004264	Phb2	prohibitin 2 [Source:MGI Symbol;Acc:MGI:102520]	1.09624	0.383339	1	no	up	165.31	141.75	114.76	152.88	148.1	144.93	120	150.48
ENSMUSG00000004266	Ptpn6	protein tyrosine phosphatase, non-receptor type 6 [Source:MGI Symbol;Acc:MGI:96055]	0.605754	0.00316642	0.134946	no	down	12.66	10.29	6.57	9.53	14.89	12.95	12.88	29.71
ENSMUSG00000004267	Eno2	enolase 2, gamma neuronal [Source:MGI Symbol;Acc:MGI:95394]	0.820799	0.733158	1	no	down	0.28	0.07	0.1	0.04	0.44	0.1	0.15	0.04
ENSMUSG00000004268	Emg1	EMG1 N1-specific pseudouridine methyltransferase [Source:MGI Symbol;Acc:MGI:1315195]	0.774436	0.0230686	0.485395	no	down	35.8	33.77	29.75	40.91	49.2	51.36	47.4	46.41
ENSMUSG00000004270	Lpcat3	lysophosphatidylcholine acyltransferase 3 [Source:MGI Symbol;Acc:MGI:1315211]	0.941433	0.608271	1	no	down	66.58	46.27	35.28	52.39	54.28	48.53	53.7	75.76
ENSMUSG00000004285	Atp6v1f	ATPase, H+ transporting, lysosomal V1 subunit F [Source:MGI Symbol;Acc:MGI:1913394]	1.02737	0.797824	1	no	up	112.83	98.81	74.05	104.65	99.88	105.16	95.58	116.05
ENSMUSG00000004296	Il12b	interleukin 12b [Source:MGI Symbol;Acc:MGI:96540]	1.02477	0.977816	1	no	up	0	0	0.03	0.03	0.03	0	0.03	0
ENSMUSG00000004317	Clcn5	chloride channel, voltage-sensitive 5 [Source:MGI Symbol;Acc:MGI:99486]	0.933909	0.640171	1	no	down	0.69	1.36	0.88	1.01	1.18	0.94	1.54	1.28
ENSMUSG00000004319	Clcn3	chloride channel, voltage-sensitive 3 [Source:MGI Symbol;Acc:MGI:103555]	1.09582	0.426403	1	no	up	7.26	7.02	8.59	9.22	7.46	6.41	10.05	7.5
ENSMUSG00000004328	Hif3a	hypoxia inducible factor 3, alpha subunit [Source:MGI Symbol;Acc:MGI:1859778]	4.00922	0.0192003	0.435003	no	up	0.03	0.07	0.07	0.09	0	0.02	0	0.14
ENSMUSG00000004341	Gpx6	glutathione peroxidase 6 [Source:MGI Symbol;Acc:MGI:1922762]	2.49582	0.0218481	0.469244	no	up	1.52	0.49	0.55	0.52	0.19	0.58	0.21	0.32
ENSMUSG00000004344	Gpx5	glutathione peroxidase 5 [Source:MGI Symbol;Acc:MGI:104886]	1	1	1	no	no change	0	0	0	0	0	0	0	0
ENSMUSG00000004347	Pde1c	phosphodiesterase 1C [Source:MGI Symbol;Acc:MGI:108413]	0.243744	0.017083	0.404736	no	down	0.01	0.03	0.03	0.05	0.05	0.02	0.05	0.47
ENSMUSG00000004356	Utp20	UTP20 small subunit processome component [Source:MGI Symbol;Acc:MGI:1917933]	1.36296	0.0101339	0.287707	no	up	7.89	5.42	5.44	6.3	4.18	3.67	3.04	4.94
ENSMUSG00000004359	Spic	Spi-C transcription factor (Spi-1/PU.1 related) [Source:MGI Symbol;Acc:MGI:1341168]	0.124069	8.59519e-05	0.0117447	yes	down	0.65	0.56	0.5	0.57	1.33	1.18	1.93	17.17
ENSMUSG00000004360	9330159F19Rik	RIKEN cDNA 9330159F19 gene [Source:MGI Symbol;Acc:MGI:3036239]	1	1	1	no	no change	0	0	0	0	0	0	0	0
ENSMUSG00000004364	Cul3	cullin 3 [Source:MGI Symbol;Acc:MGI:1347360]	0.980386	0.893047	1	no	down	11.17	15.75	22.66	15.45	14.03	13.01	29.04	14.68
ENSMUSG00000004366	Sst	somatostatin [Source:MGI Symbol;Acc:MGI:98326]	1	1	1	no	no change	0	0	0	0	0	0	0	0
ENSMUSG00000004371	Il11	interleukin 11 [Source:MGI Symbol;Acc:MGI:107613]	1	1	1	no	no change	0	0	0	0	0	0	0	0
ENSMUSG00000004383	Large1	LARGE xylosyl- and glucuronyltransferase 1 [Source:MGI Symbol;Acc:MGI:1342270]	1.13422	0.432931	1	no	up	1.94	1.29	1.41	1.48	1.26	1.01	1.53	2.07
ENSMUSG00000004393	Ddx56	DEAD box helicase 56 [Source:MGI Symbol;Acc:MGI:1277172]	1.11417	0.365045	1	no	up	20.2	19.94	14.88	20.39	18.85	20.27	13.3	19.96
ENSMUSG00000004394	Tmed4	transmembrane p24 trafficking protein 4 [Source:MGI Symbol;Acc:MGI:1915070]	1.27085	0.0225723	0.47813	no	up	33.13	32.02	31.54	38.54	26.55	30.39	27.74	29.67
ENSMUSG00000004415	Col26a1	collagen, type XXVI, alpha 1 [Source:MGI Symbol;Acc:MGI:2155345]	2.76042	0.313047	1	no	up	0	0	0	0.14	0	0	0	0
ENSMUSG00000004446	Bid	BH3 interacting domain death agonist [Source:MGI Symbol;Acc:MGI:108093]	0.92687	0.545495	1	no	down	6.56	4.76	4.34	5.92	4.69	5.55	7.57	7.57
ENSMUSG00000004451	Ralb	v-ral simian leukemia viral oncogene B [Source:MGI Symbol;Acc:MGI:1927244]	0.868017	0.251005	1	no	down	4.88	4.43	4.19	6.19	5.6	5.34	5.81	7.86
ENSMUSG00000004455	Ppp1cc	protein phosphatase 1 catalytic subunit gamma [Source:MGI Symbol;Acc:MGI:104872]	0.959503	0.69679	1	no	down	34.88	37.84	28.89	30.22	31.59	35.3	34.33	36.98
ENSMUSG00000004460	Dnajb11	DnaJ heat shock protein family (Hsp40) member B11 [Source:MGI Symbol;Acc:MGI:1915088]	1.60086	0.000579375	0.0440758	no	up	59.37	66.72	83.04	94.07	56.56	53.74	41.2	52.28
ENSMUSG00000004462	Tbccd1	TBCC domain containing 1 [Source:MGI Symbol;Acc:MGI:1917823]	1.52966	0.000373178	0.0324142	no	up	15.67	17.53	14.88	17.33	10.28	10.23	9.96	13.66
ENSMUSG00000004473	Clec11a	C-type lectin domain family 11, member a [Source:MGI Symbol;Acc:MGI:1298219]	0.724091	0.154136	1	no	down	0.46	0.41	0.31	0.56	0.65	0.55	0.6	0.78
ENSMUSG00000004500	Zfp324	zinc finger protein 324 [Source:MGI Symbol;Acc:MGI:2444641]	2.23967	7.4599e-05	0.0106266	yes	up	1.04	1.34	1.49	1.87	0.59	0.7	0.64	0.83
ENSMUSG00000004508	Gab2	growth factor receptor bound protein 2-associated protein 2 [Source:MGI Symbol;Acc:MGI:1333854]	0.567688	0.00431879	0.166386	no	down	0.61	0.55	0.47	1.01	0.94	0.94	0.98	2.26
ENSMUSG00000004530	Coro1c	coronin, actin binding protein 1C [Source:MGI Symbol;Acc:MGI:1345964]	0.904635	0.340071	1	no	down	9.46	8.28	6.85	10.75	9.78	10.12	9.06	13.04
ENSMUSG00000004535	Tax1bp1	Tax1 (human T cell leukemia virus type I) binding protein 1 [Source:MGI Symbol;Acc:MGI:1289308]	0.94993	0.689141	1	no	down	22.77	23.39	30.96	24.59	22.45	23.53	42.03	27.03
ENSMUSG00000004540	Psg17	pregnancy specific glycoprotein 17 [Source:MGI Symbol;Acc:MGI:1347250]	1	1	1	no	no change	0	0	0	0	0	0	0	0
ENSMUSG00000004542	Psg19	pregnancy specific glycoprotein 19 [Source:MGI Symbol;Acc:MGI:1347252]	1	1	1	no	no change	0	0	0	0	0	0	0	0
ENSMUSG00000004552	Ctse	cathepsin E [Source:MGI Symbol;Acc:MGI:107361]	0.94939	0.919753	1	no	down	0.08	0.1	0.06	0.05	0.04	0.08	0.09	0.12
ENSMUSG00000004558	Ndrg2	N-myc downstream regulated gene 2 [Source:MGI Symbol;Acc:MGI:1352498]	1.01282	0.905784	1	no	up	924.18	805.35	669.53	776.95	816.67	829.62	817.32	943.09
ENSMUSG00000004561	Mettl17	methyltransferase like 17 [Source:MGI Symbol;Acc:MGI:1098577]	1.17064	0.228683	1	no	up	11.31	9.7	9.05	8.24	7.43	16.03	7.48	10.42
ENSMUSG00000004562	Arhgef40	Rho guanine nucleotide exchange factor (GEF) 40 [Source:MGI Symbol;Acc:MGI:2685515]	0.837511	0.26235	1	no	down	2.28	2.36	1.14	3.34	3.35	1.42	2.25	4.42
ENSMUSG00000004565	Pnpla6	patatin-like phospholipase domain containing 6 [Source:MGI Symbol;Acc:MGI:1354723]	1.21709	0.108074	1	no	up	6.49	4.98	5.98	7.79	4.35	4.53	7.55	7.68
ENSMUSG00000004567	Mcoln1	mucolipin 1 [Source:MGI Symbol;Acc:MGI:1890498]	1.30908	0.0173263	0.408125	no	up	20.7	20.08	15.68	21.07	15.39	15.47	14.72	19.07
ENSMUSG00000004568	Arhgef18	rho/rac guanine nucleotide exchange factor (GEF) 18 [Source:MGI Symbol;Acc:MGI:2142567]	0.880561	0.287072	1	no	down	5.95	3.96	3.38	5.55	5.78	4.76	6.18	6.17
ENSMUSG00000004591	Pkn2	protein kinase N2 [Source:MGI Symbol;Acc:MGI:109211]	0.921562	0.628136	1	no	down	2.93	3.46	4.75	3.55	3.64	2.69	7.49	4.44
ENSMUSG00000004609	Cd33	CD33 antigen [Source:MGI Symbol;Acc:MGI:99440]	0.42227	0.00189422	0.095855	no	down	0.62	0.13	0.31	0.19	0.75	0.28	0.74	0.61
ENSMUSG00000004610	Etfb	electron transferring flavoprotein, beta polypeptide [Source:MGI Symbol;Acc:MGI:106098]	1.12653	0.287322	1	no	up	736.04	709.18	578.56	755.6	737.84	767.39	620.28	638.19
ENSMUSG00000004612	Nkg7	natural killer cell group 7 sequence [Source:MGI Symbol;Acc:MGI:1931250]	0.701538	0.363138	1	no	down	0.69	0.67	0.7	0.9	1	1.21	0.26	1.68
ENSMUSG00000004626	Stxbp2	syntaxin binding protein 2 [Source:MGI Symbol;Acc:MGI:107370]	1.00611	0.957305	1	no	up	28.73	23.1	17.19	20.58	22.89	24.98	21.89	29.59
ENSMUSG00000004630	Pcp2	Purkinje cell protein 2 (L7) [Source:MGI Symbol;Acc:MGI:97508]	1	1	1	no	no change	0	0	0	0	0	0	0	0
ENSMUSG00000004631	Sgce	sarcoglycan, epsilon [Source:MGI Symbol;Acc:MGI:1329042]	0.670096	0.011379	0.309045	no	down	3.3	2.89	2.8	3.63	4.1	3.84	6.15	6.04
ENSMUSG00000004633	Chn2	chimerin 2 [Source:MGI Symbol;Acc:MGI:1917243]	1.29018	0.0215081	0.464392	no	up	17.76	16.86	15.55	15.51	11	13.87	13.7	17.03
ENSMUSG00000004637	Wwox	WW domain-containing oxidoreductase [Source:MGI Symbol;Acc:MGI:1931237]	1.21726	0.151928	1	no	up	6.21	4.61	3.81	4.49	4.24	4.46	3.65	4.56
ENSMUSG00000004642	Slbp	stem-loop binding protein [Source:MGI Symbol;Acc:MGI:108402]	1.00034	0.997918	1	no	up	7.63	6.15	8.38	7.52	6.67	8.81	10.56	8.33
ENSMUSG00000004651	Tyr	tyrosinase [Source:MGI Symbol;Acc:MGI:98880]	0.272774	0.171572	1	no	down	0	0	0	0.01	0	0	0.04	0.03
ENSMUSG00000004654	Ghrhr	growth hormone releasing hormone receptor [Source:MGI Symbol;Acc:MGI:95710]	5.1277	0.161592	1	no	up	0	0.1	0	0	0	0	0	0
ENSMUSG00000004655	Aqp1	aquaporin 1 [Source:MGI Symbol;Acc:MGI:103201]	1.04197	0.70915	1	no	up	70.01	66	54.39	80.74	69.64	78.26	55.04	73.7
ENSMUSG00000004661	Arid3b	AT rich interactive domain 3B (BRIGHT-like) [Source:MGI Symbol;Acc:MGI:1930768]	0.891178	0.531097	1	no	down	0.57	0.6	1.68	1.01	0.75	0.73	1.05	1.03
ENSMUSG00000004665	Cnn2	calponin 2 [Source:MGI Symbol;Acc:MGI:105093]	0.568716	0.000825924	0.0558921	no	down	2.15	2.77	2.71	2.72	5.37	3.96	3.53	6.62
ENSMUSG00000004667	Polr2e	polymerase (RNA) II (DNA directed) polypeptide E [Source:MGI Symbol;Acc:MGI:1913670]	0.980228	0.86193	1	no	down	30.31	23.75	18.29	28.27	27.48	29.08	25.45	30.38
ENSMUSG00000004668	Abca13	ATP-binding cassette, sub-family A (ABC1), member 13 [Source:MGI Symbol;Acc:MGI:2388707]	0.672175	0.575114	1	no	down	0	0.01	0.01	0	0.01	0	0.01	0
ENSMUSG00000004677	Myo9b	myosin IXb [Source:MGI Symbol;Acc:MGI:106624]	0.787734	0.053171	0.779239	no	down	4.24	3.26	2.93	3.59	4.76	4.02	3.8	6.66
ENSMUSG00000004698	Hdac9	histone deacetylase 9 [Source:MGI Symbol;Acc:MGI:1931221]	0.468623	0.0420232	0.695262	no	down	0.07	0.12	0.13	0.11	0.28	0.19	0.24	0.38
ENSMUSG00000004707	Ly9	lymphocyte antigen 9 [Source:MGI Symbol;Acc:MGI:96885]	0.298594	0.000460329	0.0377947	yes	down	0.75	0.45	0.57	0.71	1.05	1.29	1.2	5.92
ENSMUSG00000004709	Cd244a	CD244 molecule A [Source:MGI Symbol;Acc:MGI:109294]	0.0754048	0.000497247	0.0397937	yes	down	0.04	0.05	0.04	0.1	0.06	0.11	0.11	1.51
ENSMUSG00000004730	Adgre1	adhesion G protein-coupled receptor E1 [Source:MGI Symbol;Acc:MGI:106912]	0.327393	0.000516652	0.0408305	yes	down	8.79	8.99	7.93	9.11	12.12	10.4	12.28	81.56
ENSMUSG00000004748	Mtfp1	mitochondrial fission process 1 [Source:MGI Symbol;Acc:MGI:1916686]	1.31974	0.0176702	0.412982	no	up	19.6	17.96	19.62	21.63	14.74	18.23	15.63	16.94
ENSMUSG00000004768	Rab23	RAB23, member RAS oncogene family [Source:MGI Symbol;Acc:MGI:99833]	0.818649	0.270692	1	no	down	3.19	2.08	1.35	1.4	3	2.07	2.37	4.67
ENSMUSG00000004771	Rab11a	RAB11A, member RAS oncogene family [Source:MGI Symbol;Acc:MGI:1858202]	0.976378	0.824842	1	no	down	47.45	52.33	47.33	46.86	48.42	50.17	64.28	45.82
ENSMUSG00000004788	Eif2b2	eukaryotic translation initiation factor 2B, subunit 2 beta [Source:MGI Symbol;Acc:MGI:2145118]	1.06864	0.594598	1	no	up	24.94	18.08	21.26	19.1	28.66	28.19	20.97	26.52
ENSMUSG00000004789	Dlst	dihydrolipoamide S-succinyltransferase (E2 component of 2-oxo-glutarate complex) [Source:MGI Symbol;Acc:MGI:1926170]	1.11861	0.312301	1	no	up	110.48	98.69	79.5	83.61	93.16	91.3	77.47	90.82
ENSMUSG00000004791	Pgf	placental growth factor [Source:MGI Symbol;Acc:MGI:105095]	0.471837	0.360579	1	no	down	0.05	0	0.04	0	0.08	0.05	0	0.09
ENSMUSG00000004798	Ulk2	unc-51 like kinase 2 [Source:MGI Symbol;Acc:MGI:1352758]	0.994102	0.957475	1	no	down	10.16	10.9	11.18	11.79	9.47	11.13	15.2	10.9
ENSMUSG00000004814	Ccl24	chemokine (C-C motif) ligand 24 [Source:MGI Symbol;Acc:MGI:1928953]	0.632064	0.114362	1	no	down	4.55	2.5	4.34	3.52	11.66	7.32	4.97	2.02
ENSMUSG00000004815	Dgkq	diacylglycerol kinase, theta [Source:MGI Symbol;Acc:MGI:102918]	0.923789	0.517083	1	no	down	3.66	2.3	2.62	2.29	3.6	2.55	2.67	4.89
ENSMUSG00000004821	Tmed11	transmembrane p24 trafficking protein 11 [Source:MGI Symbol;Acc:MGI:1914616]	1	1	1	no	no change	0	0	0	0	0	0	0	0
ENSMUSG00000004837	Grap	GRB2-related adaptor protein [Source:MGI Symbol;Acc:MGI:1918770]	1.03935	0.835045	1	no	up	2.17	1.73	2.32	1.89	1.64	1.98	1.79	3.15
ENSMUSG00000004842	Pou1f1	POU domain, class 1, transcription factor 1 [Source:MGI Symbol;Acc:MGI:97588]	1	1	1	no	no change	0	0	0	0	0	0	0	0
ENSMUSG00000004843	Chmp2b	charged multivesicular body protein 2B [Source:MGI Symbol;Acc:MGI:1916192]	0.885011	0.360973	1	no	down	8.43	9.05	10.68	8.56	10.21	8.71	15.58	10.61
ENSMUSG00000004846	Plod3	procollagen-lysine, 2-oxoglutarate 5-dioxygenase 3 [Source:MGI Symbol;Acc:MGI:1347008]	1.0709	0.539747	1	no	up	13.51	14.29	10.75	19.24	12.84	13.25	10.85	16.41
ENSMUSG00000004849	Ap1s1	adaptor protein complex AP-1, sigma 1 [Source:MGI Symbol;Acc:MGI:1098244]	1.09991	0.389262	1	no	up	48.1	43.92	37.41	40.11	42.19	47.4	40.31	42.26
ENSMUSG00000004864	Mapk13	mitogen-activated protein kinase 13 [Source:MGI Symbol;Acc:MGI:1346864]	0.497612	0.217609	1	no	down	0.08	0.08	0	0.17	0.26	0.24	0.26	0.15
ENSMUSG00000004865	Srpk1	serine/arginine-rich protein specific kinase 1 [Source:MGI Symbol;Acc:MGI:106908]	1.11483	0.34941	1	no	up	5.63	6.83	6.77	7.56	6.53	5.49	6.51	5.75
ENSMUSG00000004872	Pax3	paired box 3 [Source:MGI Symbol;Acc:MGI:97487]	3.02937	0.284918	1	no	up	0.02	0	0	0	0	0	0	0
ENSMUSG00000004880	Lbr	lamin B receptor [Source:MGI Symbol;Acc:MGI:2138281]	0.874617	0.322672	1	no	down	2.24	2.4	3.44	3.52	3.75	3.16	3.4	4.35
ENSMUSG00000004885	Crabp2	cellular retinoic acid binding protein II [Source:MGI Symbol;Acc:MGI:88491]	1	1	1	no	no change	0	0	0	0	0	0	0	0
ENSMUSG00000004891	Nes	nestin [Source:MGI Symbol;Acc:MGI:101784]	0.495085	0.00127078	0.0739622	no	down	0.44	0.55	0.53	0.51	1.3	1.38	0.6	1.03
ENSMUSG00000004892	Bcan	brevican [Source:MGI Symbol;Acc:MGI:1096385]	1	1	1	no	no change	0	0	0	0	0	0	0	0
ENSMUSG00000004894	Hapln2	hyaluronan and proteoglycan link protein 2 [Source:MGI Symbol;Acc:MGI:2137300]	0.337407	0.29759	1	no	down	0	0	0	0	0.02	0	0	0
ENSMUSG00000004895	Prcc	papillary renal cell carcinoma (translocation-associated) [Source:MGI Symbol;Acc:MGI:2137738]	1.1033	0.37545	1	no	up	14.03	12.81	10.32	15.16	13.01	12.92	11.15	13.55
ENSMUSG00000004896	Rrnad1	ribosomal RNA adenine dimethylase domain containing 1 [Source:MGI Symbol;Acc:MGI:2387197]	1.14035	0.403433	1	no	up	1.92	2.54	2.04	2.89	1.85	1.97	2.05	3.12
ENSMUSG00000004897	Hdgf	heparin binding growth factor [Source:MGI Symbol;Acc:MGI:1194494]	1.35858	0.0041708	0.163785	no	up	89.42	87.53	93.36	104.81	70.34	72.4	71.05	76.76
ENSMUSG00000004902	Slc25a18	solute carrier family 25 (mitochondrial carrier), member 18 [Source:MGI Symbol;Acc:MGI:1919053]	5.1277	0.161592	1	no	up	0	0.06	0	0	0	0	0	0
ENSMUSG00000004929	Thop1	thimet oligopeptidase 1 [Source:MGI Symbol;Acc:MGI:1354165]	0.898841	0.436098	1	no	down	4.6	4.31	3.1	4.02	5.29	4.64	3.47	5.21
ENSMUSG00000004931	Apba3	amyloid beta (A4) precursor protein-binding, family A, member 3 [Source:MGI Symbol;Acc:MGI:1888527]	1.3075	0.0187292	0.428074	no	up	26.95	23.91	19.72	30.57	21.45	22.1	20.82	26.26
ENSMUSG00000004933	Matk	megakaryocyte-associated tyrosine kinase [Source:MGI Symbol;Acc:MGI:99259]	0.536178	0.259006	1	no	down	0	0.04	0.19	0.09	0.1	0.18	0.12	0.2
ENSMUSG00000004934	Pias4	protein inhibitor of activated STAT 4 [Source:MGI Symbol;Acc:MGI:2136940]	0.907127	0.422052	1	no	down	8.79	7.26	5.34	7.92	7.78	6.65	6.7	9.43
ENSMUSG00000004936	Map2k1	mitogen-activated protein kinase kinase 1 [Source:MGI Symbol;Acc:MGI:1346866]	1.11913	0.285414	1	no	up	20.53	17.76	20.97	17.72	17.26	17.68	20.13	19.56
ENSMUSG00000004937	Sgta	small glutamine-rich tetratricopeptide repeat (TPR)-containing, alpha [Source:MGI Symbol;Acc:MGI:1098703]	1.09661	0.398691	1	no	up	36.58	31.66	25.96	38.06	31.38	33.58	25.99	33.7
ENSMUSG00000004939	Nmrk2	nicotinamide riboside kinase 2 [Source:MGI Symbol;Acc:MGI:1916814]	1	1	1	no	no change	0	0	0	0	0	0	0	0
ENSMUSG00000004945	Tmem242	transmembrane protein 242 [Source:MGI Symbol;Acc:MGI:1917794]	1.0533	0.663264	1	no	up	36.76	32.97	36.18	35.26	39.31	39.97	36.04	29.54
ENSMUSG00000004947	Dtx2	deltex 2, E3 ubiquitin ligase [Source:MGI Symbol;Acc:MGI:1921448]	0.910692	0.592339	1	no	down	2.2	2.17	1.03	2.62	3.09	2.45	1.76	2.66
ENSMUSG00000004948	Zp3	zona pellucida glycoprotein 3 [Source:MGI Symbol;Acc:MGI:99215]	0.338506	0.297329	1	no	down	0	0	0	0	0	0	0	0.05
ENSMUSG00000004951	Hspb1	heat shock protein 1 [Source:MGI Symbol;Acc:MGI:96240]	1.91272	0.000210037	0.0219998	no	up	43.5	62.21	57.57	72.86	48.78	27.26	31.4	25.98
ENSMUSG00000004952	Rasa4	RAS p21 protein activator 4 [Source:MGI Symbol;Acc:MGI:1858600]	0.384146	0.00706409	0.229352	no	down	0.45	0.58	0.3	0.32	0.78	0.44	0.55	3.43
ENSMUSG00000004961	Syt5	synaptotagmin V [Source:MGI Symbol;Acc:MGI:1926368]	0.467032	0.360076	1	no	down	0.03	0	0	0.03	0.1	0.03	0	0.04
ENSMUSG00000004980	Hnrnpa2b1	heterogeneous nuclear ribonucleoprotein A2/B1 [Source:MGI Symbol;Acc:MGI:104819]	0.953198	0.655701	1	no	down	131.21	134.44	153.89	141.4	141.2	140.66	201.47	157.38
ENSMUSG00000004988	Fxyd4	FXYD domain-containing ion transport regulator 4 [Source:MGI Symbol;Acc:MGI:1889005]	1	1	1	no	no change	0	0	0	0	0	0	0	0
ENSMUSG00000004994	Ccdc130	coiled-coil domain containing 130 [Source:MGI Symbol;Acc:MGI:1914986]	1.14612	0.457501	1	no	up	3.22	2.55	3.67	4.15	3.69	3.68	4.61	2.96
ENSMUSG00000004996	Mri1	methylthioribose-1-phosphate isomerase 1 [Source:MGI Symbol;Acc:MGI:1915123]	1.05306	0.696901	1	no	up	9.24	7.92	6.71	8.11	8.73	10.73	7.08	8.85
ENSMUSG00000005034	Prkacb	protein kinase, cAMP dependent, catalytic, beta [Source:MGI Symbol;Acc:MGI:97594]	1.19888	0.0909082	1	no	up	11.69	9.45	11.36	10.71	8.83	8.07	11.03	11.08
ENSMUSG00000005043	Sgsh	N-sulfoglucosamine sulfohydrolase (sulfamidase) [Source:MGI Symbol;Acc:MGI:1350341]	0.83146	0.231106	1	no	down	1.66	1.56	1.18	1.5	1.65	1.49	1.61	2.99
ENSMUSG00000005045	Chd5	chromodomain helicase DNA binding protein 5 [Source:MGI Symbol;Acc:MGI:3036258]	1.69356	0.589785	1	no	up	0.01	0	0	0.01	0	0	0.01	0
ENSMUSG00000005054	Cstb	cystatin B [Source:MGI Symbol;Acc:MGI:109514]	0.934327	0.51917	1	no	down	89.78	82.46	74.64	85.34	104.53	100.53	87.26	101.25
ENSMUSG00000005057	Sh2b2	SH2B adaptor protein 2 [Source:MGI Symbol;Acc:MGI:1345171]	0.70744	0.0923336	1	no	down	0.52	0.64	2.8	0.94	0.85	0.98	1.1	1.14
ENSMUSG00000005069	Pex5	peroxisomal biogenesis factor 5 [Source:MGI Symbol;Acc:MGI:1098808]	1.07059	0.506451	1	no	up	47.62	40.8	35.24	41.02	43.28	40.46	35.65	44.01
ENSMUSG00000005078	Jkamp	JNK1/MAPK8-associated membrane protein [Source:MGI Symbol;Acc:MGI:1915057]	0.913922	0.452221	1	no	down	8.87	7.79	7.01	7.96	7.42	8.53	10.43	10.99
ENSMUSG00000005087	Cd44	CD44 antigen [Source:MGI Symbol;Acc:MGI:88338]	0.352975	6.15118e-05	0.00947282	yes	down	2.42	2.1	2.51	2.86	6.53	4.09	3.73	16.99
ENSMUSG00000005089	Slc1a2	solute carrier family 1 (glial high affinity glutamate transporter), member 2 [Source:MGI Symbol;Acc:MGI:101931]	1.6391	5.03114e-05	0.00828538	no	up	51.56	48.34	43.72	53.19	24.65	31.05	27.04	35.57
ENSMUSG00000005102	Eif2ak4	eukaryotic translation initiation factor 2 alpha kinase 4 [Source:MGI Symbol;Acc:MGI:1353427]	0.911375	0.477598	1	no	down	1.62	1.45	1.6	1.71	1.65	1.51	1.94	2.52
ENSMUSG00000005103	Wdr1	WD repeat domain 1 [Source:MGI Symbol;Acc:MGI:1337100]	0.761159	0.0186672	0.428032	no	down	17.99	13.61	14.12	17.33	23.9	18.39	19.12	29.54
ENSMUSG00000005107	Slc2a9	solute carrier family 2 (facilitated glucose transporter), member 9 [Source:MGI Symbol;Acc:MGI:2152844]	1.19219	0.138978	1	no	up	19.02	17.19	13.03	13.94	14.93	11.64	14.05	16.97
ENSMUSG00000005124	Ccn4	cellular communication network factor 4 [Source:MGI Symbol;Acc:MGI:1197008]	0.420231	0.00515595	0.186413	no	down	0.22	0.16	0.11	0.16	0.36	0.27	0.38	0.49
ENSMUSG00000005125	Ndrg1	N-myc downstream regulated gene 1 [Source:MGI Symbol;Acc:MGI:1341799]	0.633089	0.000343788	0.0308003	no	down	7.16	5.78	5.44	7.02	9.47	9.15	12.6	12.11
ENSMUSG00000005131	4930550C14Rik	RIKEN cDNA 4930550C14 gene [Source:MGI Symbol;Acc:MGI:1922561]	7.08426	0.0870614	1	no	up	0	0.05	0	0.34	0	0	0	0
ENSMUSG00000005142	Man2b1	mannosidase 2, alpha B1 [Source:MGI Symbol;Acc:MGI:107286]	1.0522	0.666515	1	no	up	50.22	44.58	30.13	46.25	45.56	41.73	32.07	57.02
ENSMUSG00000005148	Klf5	Kruppel-like factor 5 [Source:MGI Symbol;Acc:MGI:1338056]	0.357504	0.0362311	0.63895	no	down	0.03	0.03	0.03	0.07	0.13	0.2	0.04	0.13
ENSMUSG00000005150	Wdr83	WD repeat domain containing 83 [Source:MGI Symbol;Acc:MGI:1915086]	1.15974	0.207894	1	no	up	16.65	12.81	14.01	14.46	14.48	12.58	13.01	13.79
ENSMUSG00000005161	Prdx2	peroxiredoxin 2 [Source:MGI Symbol;Acc:MGI:109486]	1.15226	0.197309	1	no	up	112.05	89.31	72.81	102.08	88.34	97.17	74.8	94.4
ENSMUSG00000005198	Polr2a	polymerase (RNA) II (DNA directed) polypeptide A [Source:MGI Symbol;Acc:MGI:98086]	1.0614	0.588972	1	no	up	10.81	11.32	8.7	13.39	11.07	10.22	8.66	14.69
ENSMUSG00000005202	Shbg	sex hormone binding globulin [Source:MGI Symbol;Acc:MGI:98295]	0.337632	0.297534	1	no	down	0	0	0	0	0	0.15	0	0
ENSMUSG00000005204	Senp3	SUMO/sentrin specific peptidase 3 [Source:MGI Symbol;Acc:MGI:2158736]	0.987691	0.907653	1	no	down	15.36	15.8	16.02	18.55	18.4	18.53	15.13	22.14
ENSMUSG00000005220	Corin	corin, serine peptidase [Source:MGI Symbol;Acc:MGI:1349451]	1.45988	0.543621	1	no	up	0.01	0.02	0.04	0.04	0	0.02	0.03	0.05
ENSMUSG00000005225	Plekha8	pleckstrin homology domain containing, family A (phosphoinositide binding specific) member 8 [Source:MGI Symbol;Acc:MGI:2681164]	1.54945	0.00042612	0.035759	no	up	5.13	6.37	7.01	6.94	3.52	4.55	4.66	4.47
ENSMUSG00000005232	G6pc2	glucose-6-phosphatase, catalytic, 2 [Source:MGI Symbol;Acc:MGI:1277193]	3.02937	0.284918	1	no	up	0.03	0	0	0	0	0	0	0
ENSMUSG00000005233	Spc25	SPC25, NDC80 kinetochore complex component, homolog (S. cerevisiae) [Source:MGI Symbol;Acc:MGI:1913692]	1.23814	0.333953	1	no	up	1.93	1.96	2.7	2.4	1.18	1.57	3.14	1.8
ENSMUSG00000005237	Dnah2	dynein, axonemal, heavy chain 2 [Source:MGI Symbol;Acc:MGI:107731]	0.880825	0.811858	1	no	down	0	0.01	0.01	0.08	0.06	0.01	0.02	0.03
ENSMUSG00000005251	Ripk4	receptor-interacting serine-threonine kinase 4 [Source:MGI Symbol;Acc:MGI:1919638]	1.17366	0.227629	1	no	up	2.61	2.77	2.05	3.24	2.46	2.19	2.11	2.98
ENSMUSG00000005262	Ufd1	ubiquitin recognition factor in ER-associated degradation 1 [Source:MGI Symbol;Acc:MGI:109353]	1.18149	0.128431	1	no	up	17.25	16.21	18.67	18.92	14.36	15.66	18.08	15.18
ENSMUSG00000005267	Zfp287	zinc finger protein 287 [Source:MGI Symbol;Acc:MGI:2176561]	0.71578	0.456243	1	no	down	0.05	0.1	0.15	0.05	0.03	0.12	0.17	0.14
ENSMUSG00000005268	Prlr	prolactin receptor [Source:MGI Symbol;Acc:MGI:97763]	1.08563	0.544567	1	no	up	32.67	32.96	21.19	38.65	27.04	19.74	39.66	34.92
ENSMUSG00000005299	Letm1	leucine zipper-EF-hand containing transmembrane protein 1 [Source:MGI Symbol;Acc:MGI:1932557]	1.09908	0.416342	1	no	up	17.8	19.86	15.09	15.87	18.34	18.61	12.66	18.19
ENSMUSG00000005312	Ubqln1	ubiquilin 1 [Source:MGI Symbol;Acc:MGI:1860276]	1.0009	0.992992	1	no	up	40.29	42.75	41.49	39.9	48.15	42.22	42.91	42.07
ENSMUSG00000005320	Fgfr4	fibroblast growth factor receptor 4 [Source:MGI Symbol;Acc:MGI:95525]	0.826834	0.0775333	0.955831	no	down	8.79	9	7.08	10.49	10.2	10.83	12.2	12.13
ENSMUSG00000005338	Cadm3	cell adhesion molecule 3 [Source:MGI Symbol;Acc:MGI:2137858]	1.12822	0.374149	1	no	up	4.09	2.52	2.45	4.61	3.13	3.26	2.61	3.66
ENSMUSG00000005339	Fcer1a	Fc receptor, IgE, high affinity I, alpha polypeptide [Source:MGI Symbol;Acc:MGI:95494]	0.336122	0.297928	1	no	down	0	0	0	0	0	0	0.08	0
ENSMUSG00000005354	Txn2	thioredoxin 2 [Source:MGI Symbol;Acc:MGI:1929468]	1.14938	0.188869	1	no	up	180.6	163.02	136.5	173.51	162.19	160.15	127.67	159.84
ENSMUSG00000005355	Casp14	caspase 14 [Source:MGI Symbol;Acc:MGI:1335092]	1	1	1	no	no change	0	0	0	0	0	0	0	0
ENSMUSG00000005357	Slc1a6	solute carrier family 1 (high affinity aspartate/glutamate transporter), member 6 [Source:MGI Symbol;Acc:MGI:1096331]	1.70117	0.586494	1	no	up	0.03	0	0	0.03	0	0.03	0	0
ENSMUSG00000005360	Slc1a3	solute carrier family 1 (glial high affinity glutamate transporter), member 3 [Source:MGI Symbol;Acc:MGI:99917]	0.579605	0.336169	1	no	down	0.03	0.03	0.05	0.08	0.27	0.02	0.01	0.28
ENSMUSG00000005362	Crbn	cereblon [Source:MGI Symbol;Acc:MGI:1913277]	0.909329	0.524689	1	no	down	8.83	7.72	10.81	8.95	7.47	8.51	16.99	10.38
ENSMUSG00000005364	Il5ra	interleukin 5 receptor, alpha [Source:MGI Symbol;Acc:MGI:96558]	0.145903	0.0947339	1	no	down	0	0	0	0	0.03	0	0	0.07
ENSMUSG00000005370	Msh6	mutS homolog 6 [Source:MGI Symbol;Acc:MGI:1343961]	0.97202	0.805112	1	no	down	3.02	3.26	3.11	3.27	2.84	3.1	3.85	4.33
ENSMUSG00000005371	Fbxo11	F-box protein 11 [Source:MGI Symbol;Acc:MGI:2147134]	0.863817	0.271965	1	no	down	4.17	4.1	4.24	5.11	4.98	4.29	7.1	5.74
ENSMUSG00000005373	Mlxipl	MLX interacting protein-like [Source:MGI Symbol;Acc:MGI:1927999]	0.914167	0.396089	1	no	down	43.44	50.28	33.14	52.56	52.91	43.68	56.38	71.76
ENSMUSG00000005374	Tbl2	transducin (beta)-like 2 [Source:MGI Symbol;Acc:MGI:1351652]	1.82131	7.16049e-05	0.0103818	no	up	5.18	5.17	5.13	5.93	4.8	4.21	2.8	3.51
ENSMUSG00000005378	Bud23	BUD23, rRNA methyltransferase and ribosome maturation factor [Source:MGI Symbol;Acc:MGI:1913388]	0.938449	0.600454	1	no	down	13.82	16.03	11.85	16.77	18.42	18.74	14.99	16.72
ENSMUSG00000005397	Nid1	nidogen 1 [Source:MGI Symbol;Acc:MGI:97342]	0.664358	0.00356968	0.146542	no	down	3.3	3.05	2.6	4.47	4.11	4.49	6.15	10.99
ENSMUSG00000005410	Mcm5	minichromosome maintenance complex component 5 [Source:MGI Symbol;Acc:MGI:103197]	1.07414	0.68875	1	no	up	1.68	1.23	1.13	1.48	2.06	1.01	0.94	1.79
ENSMUSG00000005413	Hmox1	heme oxygenase 1 [Source:MGI Symbol;Acc:MGI:96163]	0.382956	4.61509e-05	0.00787328	yes	down	29.82	27.28	19.45	26.45	57.23	40.29	46.09	157.63
ENSMUSG00000005417	Mprip	myosin phosphatase Rho interacting protein [Source:MGI Symbol;Acc:MGI:1349438]	0.871534	0.161589	1	no	down	17.2	15.04	13.81	19.26	17.46	18.84	21.43	21.06
ENSMUSG00000005442	Cic	capicua transcriptional repressor [Source:MGI Symbol;Acc:MGI:1918972]	0.935068	0.562163	1	no	down	5.69	8.73	6.65	10.13	7.21	8.25	6.22	12.4
ENSMUSG00000005447	Pafah1b3	platelet-activating factor acetylhydrolase, isoform 1b, subunit 3 [Source:MGI Symbol;Acc:MGI:108414]	1.08374	0.714046	1	no	up	3.44	2.37	1.61	3.37	2.99	2.11	3.12	3.19
ENSMUSG00000005465	Il27ra	interleukin 27 receptor, alpha [Source:MGI Symbol;Acc:MGI:1355318]	0.940161	0.786986	1	no	down	0.41	0.86	0.55	0.85	0.89	0.71	0.56	0.88
ENSMUSG00000005469	Prkaca	protein kinase, cAMP dependent, catalytic, alpha [Source:MGI Symbol;Acc:MGI:97592]	0.947239	0.623988	1	no	down	29.32	22.33	19.01	22.95	27.79	26.54	21.92	29.61
ENSMUSG00000005470	Asf1b	anti-silencing function 1B histone chaperone [Source:MGI Symbol;Acc:MGI:1914179]	1.07046	0.862108	1	no	up	0.9	0.1	0.4	1.1	0.33	0.4	0.15	0.59
ENSMUSG00000005474	Myl10	myosin, light chain 10, regulatory [Source:MGI Symbol;Acc:MGI:1891705]	1	1	1	no	no change	0	0	0	0	0	0	0	0
ENSMUSG00000005481	Ddx39a	DEAD box helicase 39a [Source:MGI Symbol;Acc:MGI:1915528]	0.93734	0.612507	1	no	down	7.95	7.62	6.43	9.63	9.75	8.77	6.5	10.59
ENSMUSG00000005483	Dnajb1	DnaJ heat shock protein family (Hsp40) member B1 [Source:MGI Symbol;Acc:MGI:1931874]	1.39673	0.0151366	0.374179	no	up	16.22	18.01	17.6	18.51	17.77	13.5	11.2	10.88
ENSMUSG00000005493	Msh4	mutS homolog 4 [Source:MGI Symbol;Acc:MGI:1860077]	1.25063	0.679726	1	no	up	0.06	0.04	0.12	0.02	0.1	0.07	0.02	0.05
ENSMUSG00000005501	Usp40	ubiquitin specific peptidase 40 [Source:MGI Symbol;Acc:MGI:2443184]	0.91931	0.462178	1	no	down	4.65	3.83	4.51	3.9	4.82	4.46	6.01	4.82
ENSMUSG00000005503	Evx1	even-skipped homeobox 1 [Source:MGI Symbol;Acc:MGI:95461]	1	1	1	no	no change	0	0	0	0	0	0	0	0
ENSMUSG00000005505	Kbtbd4	kelch repeat and BTB (POZ) domain containing 4 [Source:MGI Symbol;Acc:MGI:1914386]	0.963116	0.746232	1	no	down	7.2	5.4	4.8	7.05	6.1	5.83	6.43	7.3
ENSMUSG00000005506	Celf1	CUGBP, Elav-like family member 1 [Source:MGI Symbol;Acc:MGI:1342295]	1.08443	0.414497	1	no	up	18.39	19.26	18.84	18.83	17.52	16.99	22.17	18.61
ENSMUSG00000005510	Ndufs3	NADH:ubiquinone oxidoreductase core subunit S3 [Source:MGI Symbol;Acc:MGI:1915599]	1.12926	0.252833	1	no	up	172.12	153.82	121.99	155.36	150.89	160.13	128.3	144.34
ENSMUSG00000005514	Por	cytochrome p450 oxidoreductase [Source:MGI Symbol;Acc:MGI:97744]	2.17059	1.68177e-06	0.000812097	yes	up	306.75	273.08	258.39	387.17	127.21	175.97	123.62	172.71
ENSMUSG00000005533	Igf1r	insulin-like growth factor I receptor [Source:MGI Symbol;Acc:MGI:96433]	0.64302	0.0404134	0.67728	no	down	0.21	0.13	0.19	0.22	0.22	0.31	0.38	0.37
ENSMUSG00000005534	Insr	insulin receptor [Source:MGI Symbol;Acc:MGI:96575]	0.925204	0.439383	1	no	down	18.8	17.58	15.64	17.91	21.45	18.37	25.32	24.38
ENSMUSG00000005540	Fcer2a	Fc receptor, IgE, low affinity II, alpha polypeptide [Source:MGI Symbol;Acc:MGI:95497]	0.173815	0.00104754	0.0650204	no	down	0.14	0.03	0.19	0.1	0.17	0.12	0.64	1.04
ENSMUSG00000005547	Cyp2a5	cytochrome P450, family 2, subfamily a, polypeptide 5 [Source:MGI Symbol;Acc:MGI:88597]	1.95493	0.000285833	0.0272354	no	up	463.68	402.03	385.89	376.49	182.06	163	152.51	428.34
ENSMUSG00000005553	Atp4a	ATPase, H+/K+ exchanging, gastric, alpha polypeptide [Source:MGI Symbol;Acc:MGI:88113]	0.5696	0.0643764	0.86636	no	down	0.85	0.91	0.42	0.72	1.29	0.65	4.44	0.6
ENSMUSG00000005566	Trim28	tripartite motif-containing 28 [Source:MGI Symbol;Acc:MGI:109274]	1.1499	0.20804	1	no	up	39.91	38.3	30.43	51.44	32.58	42.97	31.72	39.99
ENSMUSG00000005575	Ube2m	ubiquitin-conjugating enzyme E2M [Source:MGI Symbol;Acc:MGI:108278]	1.30277	0.028655	0.555172	no	up	44.69	48.1	42.34	53.66	38.43	45.83	29.32	41.22
ENSMUSG00000005580	Adcy9	adenylate cyclase 9 [Source:MGI Symbol;Acc:MGI:108450]	0.808224	0.134464	1	no	down	6.73	4.14	3.35	3.6	5.77	4.32	6.19	7.48
ENSMUSG00000005583	Mef2c	myocyte enhancer factor 2C [Source:MGI Symbol;Acc:MGI:99458]	0.824401	0.405638	1	no	down	0.43	0.32	0.86	0.68	0.57	0.4	1.73	1.46
ENSMUSG00000005609	Ctr9	CTR9 homolog, Paf1/RNA polymerase II complex component [Source:MGI Symbol;Acc:MGI:109345]	1.20932	0.0841525	0.996676	no	up	8.44	8.42	7.91	8.83	8.48	6.77	7.35	7.36
ENSMUSG00000005610	Eif4g2	eukaryotic translation initiation factor 4, gamma 2 [Source:MGI Symbol;Acc:MGI:109207]	1.1096	0.357239	1	no	up	110.17	106.57	131.4	119.61	113.42	99.81	129.98	117.6
ENSMUSG00000005611	Irag1	inositol 1,4,5-triphosphate receptor associated 1 [Source:MGI Symbol;Acc:MGI:1338023]	0.654607	0.0420401	0.695339	no	down	0.82	0.43	0.3	0.34	0.81	0.39	0.75	1.05
ENSMUSG00000005615	Pcyt1a	phosphate cytidylyltransferase 1, choline, alpha isoform [Source:MGI Symbol;Acc:MGI:88557]	1.21568	0.0521284	0.7711	no	up	23.27	19.25	19.87	23.87	19.08	17.16	17.06	21.06
ENSMUSG00000005621	Zfp592	zinc finger protein 592 [Source:MGI Symbol;Acc:MGI:2443541]	0.873839	0.189355	1	no	down	4.93	4.21	3.72	5.68	5.44	5.71	5.85	6.38
ENSMUSG00000005625	Psmd4	proteasome (prosome, macropain) 26S subunit, non-ATPase, 4 [Source:MGI Symbol;Acc:MGI:1201670]	1.02305	0.827833	1	no	up	90.52	92.12	70.12	102.23	95.71	100.69	82.93	91.84
ENSMUSG00000005628	Tmod4	tropomodulin 4 [Source:MGI Symbol;Acc:MGI:1355285]	0.345119	0.249197	1	no	down	0	0	0.1	0	0	0.12	0.14	0.17
ENSMUSG00000005640	Insrr	insulin receptor-related receptor [Source:MGI Symbol;Acc:MGI:1346037]	0.204148	0.17126	1	no	down	0	0	0	0	0	0	0	0.02
ENSMUSG00000005649	Cabp5	calcium binding protein 5 [Source:MGI Symbol;Acc:MGI:1352746]	1	1	1	no	no change	0	0	0	0	0	0	0	0
ENSMUSG00000005656	Snx6	sorting nexin 6 [Source:MGI Symbol;Acc:MGI:1919433]	0.852683	0.21891	1	no	down	6.98	5.38	11.01	7.62	7.48	6.72	8.84	9.81
ENSMUSG00000005667	Mthfd2	methylenetetrahydrofolate dehydrogenase (NAD+ dependent), methenyltetrahydrofolate cyclohydrolase [Source:MGI Symbol;Acc:MGI:1338850]	1.15461	0.576108	1	no	up	0.75	1.23	0.48	1.6	0.87	0.78	1.09	1.06
ENSMUSG00000005672	Kit	KIT proto-oncogene receptor tyrosine kinase [Source:MGI Symbol;Acc:MGI:96677]	1.2059	0.183371	1	no	up	1.65	1.93	1.39	1.68	1.36	1.45	2.37	1.47
ENSMUSG00000005674	Tomm40l	translocase of outer mitochondrial membrane 40-like [Source:MGI Symbol;Acc:MGI:3589112]	0.956717	0.678605	1	no	down	9.9	9.91	9.7	11.29	8.82	13.29	8.97	11.24
ENSMUSG00000005677	Nr1i3	nuclear receptor subfamily 1, group I, member 3 [Source:MGI Symbol;Acc:MGI:1346307]	1.47755	0.00212499	0.102961	no	up	52.46	35.44	34.97	55.94	32.53	35.29	28.38	39.31
ENSMUSG00000005681	Apoa2	apolipoprotein A-II [Source:MGI Symbol;Acc:MGI:88050]	1.27289	0.0698239	0.905042	no	up	28523	25049.4	20551.2	30903	22753	25235.1	22043.3	21826.7
ENSMUSG00000005682	Pan2	PAN2 poly(A) specific ribonuclease subunit [Source:MGI Symbol;Acc:MGI:1918984]	0.853501	0.17328	1	no	down	4.88	3.87	3.01	4	4.73	4.36	4.81	5.89
ENSMUSG00000005683	Cs	citrate synthase [Source:MGI Symbol;Acc:MGI:88529]	1.11178	0.302157	1	no	up	45.85	48.05	39.45	45.79	45.66	41.65	35.62	50.08
ENSMUSG00000005686	Ampd3	adenosine monophosphate deaminase 3 [Source:MGI Symbol;Acc:MGI:1096344]	0.930314	0.757063	1	no	down	0.43	0.27	0.64	0.5	0.6	0.3	0.31	0.69
ENSMUSG00000005687	Bcas2	BCAS2 pre-mRNA processing factor [Source:MGI Symbol;Acc:MGI:1915433]	0.941163	0.604286	1	no	down	15.88	12.49	13.33	13.89	13.39	15.69	19.19	14.83
ENSMUSG00000005696	Sh2d1a	SH2 domain containing 1A [Source:MGI Symbol;Acc:MGI:1328352]	0.667497	0.631208	1	no	down	0	0.08	0.13	0	0.62	0	0	0.19
ENSMUSG00000005698	Ctcf	CCCTC-binding factor [Source:MGI Symbol;Acc:MGI:109447]	1.02053	0.851383	1	no	up	8.4	8.85	9.63	10.56	8.96	8.13	11.04	12.06
ENSMUSG00000005699	Pard6a	par-6 family cell polarity regulator alpha [Source:MGI Symbol;Acc:MGI:1927223]	1.04099	0.840583	1	no	up	3.91	1.94	2.78	4.34	3.1	2.59	3.11	5.38
ENSMUSG00000005705	Agrp	agouti related neuropeptide [Source:MGI Symbol;Acc:MGI:892013]	7.2155	0.107254	1	no	up	0	0.39	0	0	0	0	0	0
ENSMUSG00000005716	Pvalb	parvalbumin [Source:MGI Symbol;Acc:MGI:97821]	0.337632	0.297534	1	no	down	0	0	0	0	0	0.07	0	0
ENSMUSG00000005718	Tfap4	transcription factor AP4 [Source:MGI Symbol;Acc:MGI:103239]	1.03437	0.889357	1	no	up	1.69	2.49	0.87	1.65	0.55	1.04	1.77	3.02
ENSMUSG00000005732	Ranbp1	RAN binding protein 1 [Source:MGI Symbol;Acc:MGI:96269]	1.01336	0.906004	1	no	up	19.3	19.39	22.01	24.19	19.39	23.63	23.62	23.36
ENSMUSG00000005763	Cd247	CD247 antigen [Source:MGI Symbol;Acc:MGI:88334]	0.521772	0.0991702	1	no	down	0.09	0.15	0.26	0.3	0.22	0.51	0.5	0.64
ENSMUSG00000005774	Rfx5	regulatory factor X, 5 (influences HLA class II expression) [Source:MGI Symbol;Acc:MGI:1858421]	0.671314	0.0119562	0.319243	no	down	1.23	1.13	1.04	1.52	1.81	1.38	2.77	2.54
ENSMUSG00000005779	Psmb4	proteasome (prosome, macropain) subunit, beta type 4 [Source:MGI Symbol;Acc:MGI:1098257]	1.11052	0.316993	1	no	up	144.69	133.07	109.51	142.59	132.33	138.56	110.01	132.81
ENSMUSG00000005800	Mmp8	matrix metallopeptidase 8 [Source:MGI Symbol;Acc:MGI:1202395]	0.0443345	6.71958e-07	0.000420749	yes	down	0.21	0	0.05	0.07	3.6	0.49	2.81	1.19
ENSMUSG00000005802	Slc30a4	solute carrier family 30 (zinc transporter), member 4 [Source:MGI Symbol;Acc:MGI:1345282]	1.14724	0.460843	1	no	up	0.92	1.4	1.99	1.4	1.11	1.01	2.09	1.19
ENSMUSG00000005803	Sqor	sulfide quinone oxidoreductase [Source:MGI Symbol;Acc:MGI:1929899]	1.11236	0.285744	1	no	up	131.46	110.04	94.7	128.3	103.67	105.62	134.97	116.19
ENSMUSG00000005804	Bloc1s6	biogenesis of lysosomal organelles complex-1, subunit 6, pallidin [Source:MGI Symbol;Acc:MGI:1927580]	1.00327	0.978396	1	no	up	5.33	6.07	5.81	4.98	3.14	4.3	6.08	9.11
ENSMUSG00000005813	Metap1	methionyl aminopeptidase 1 [Source:MGI Symbol;Acc:MGI:1922874]	1.06762	0.549881	1	no	up	11.67	11.26	12.49	12.73	11	11.1	14.98	11.61
ENSMUSG00000005823	Gpr108	G protein-coupled receptor 108 [Source:MGI Symbol;Acc:MGI:1925558]	1.45647	0.00625098	0.212139	no	up	18.37	17.79	12.71	17.12	13.88	12.46	8.3	14.03
ENSMUSG00000005824	Tnfsf14	tumor necrosis factor (ligand) superfamily, member 14 [Source:MGI Symbol;Acc:MGI:1355317]	0.313952	0.0336655	0.613255	no	down	0.06	0	0.06	0.1	0.16	0.12	0.28	0.25
ENSMUSG00000005836	Gata6	GATA binding protein 6 [Source:MGI Symbol;Acc:MGI:107516]	0.861494	0.358233	1	no	down	1.84	1.38	1.58	1.73	2.16	1.3	2.63	2.03
ENSMUSG00000005846	Rsl1d1	ribosomal L1 domain containing 1 [Source:MGI Symbol;Acc:MGI:1913659]	1.2111	0.180659	1	no	up	10.18	14.21	18.65	14.21	11.33	11.69	16.89	11.44
ENSMUSG00000005864	Cnga2	cyclic nucleotide gated channel alpha 2 [Source:MGI Symbol;Acc:MGI:108040]	1	1	1	no	no change	0	0	0	0	0	0	0	0
ENSMUSG00000005871	Apc	APC, WNT signaling pathway regulator [Source:MGI Symbol;Acc:MGI:88039]	0.925666	0.694768	1	no	down	0.88	1.24	3.13	1.52	1.27	1.19	3.48	1.77
ENSMUSG00000005873	Reep5	receptor accessory protein 5 [Source:MGI Symbol;Acc:MGI:1270152]	0.955863	0.683307	1	no	down	8.16	8.08	8.73	7.39	8.91	8.41	8.1	11.29
ENSMUSG00000005881	Ergic3	ERGIC and golgi 3 [Source:MGI Symbol;Acc:MGI:1913616]	1.1259	0.266265	1	no	up	75.83	67.2	50.7	74.61	68.55	62.12	55.08	69.95
ENSMUSG00000005882	Uqcc1	ubiquinol-cytochrome c reductase complex assembly factor 1 [Source:MGI Symbol;Acc:MGI:1929472]	1.22028	0.0690145	0.898639	no	up	39.72	39.89	36.68	42.84	40.42	34.89	32.94	34.58
ENSMUSG00000005883	Spo11	SPO11 initiator of meiotic double stranded breaks [Source:MGI Symbol;Acc:MGI:1349669]	1	1	1	no	no change	0	0	0	0	0	0	0	0
ENSMUSG00000005886	Ncoa2	nuclear receptor coactivator 2 [Source:MGI Symbol;Acc:MGI:1276533]	0.862748	0.205029	1	no	down	5.55	4.8	6.28	5.68	5.41	5.94	9.53	7.76
ENSMUSG00000005891	Prl4a1	prolactin family 4, subfamily a, member 1 [Source:MGI Symbol;Acc:MGI:1206587]	1	1	1	no	no change	0	0	0	0	0	0	0	0
ENSMUSG00000005892	Trh	thyrotropin releasing hormone [Source:MGI Symbol;Acc:MGI:98823]	1	1	1	no	no change	0	0	0	0	0	0	0	0
ENSMUSG00000005893	Nr2c2	nuclear receptor subfamily 2, group C, member 2 [Source:MGI Symbol;Acc:MGI:1352466]	0.944017	0.669779	1	no	down	1.97	1.78	2.29	2.62	1.63	1.9	3.14	2.74
ENSMUSG00000005897	Nr2c1	nuclear receptor subfamily 2, group C, member 1 [Source:MGI Symbol;Acc:MGI:1352465]	0.947747	0.644838	1	no	down	4.68	5	4.62	4.11	5.52	4.73	5.56	4.91
ENSMUSG00000005899	Smpd4	sphingomyelin phosphodiesterase 4 [Source:MGI Symbol;Acc:MGI:1924876]	0.947593	0.688943	1	no	down	3.97	3.45	2.86	2.99	3.05	4.09	2.86	5.89
ENSMUSG00000005907	Pex1	peroxisomal biogenesis factor 1 [Source:MGI Symbol;Acc:MGI:1918632]	1.08618	0.462775	1	no	up	10.27	9.07	9.16	7.44	7.03	7.98	6.55	9.64
ENSMUSG00000005917	Otx1	orthodenticle homeobox 1 [Source:MGI Symbol;Acc:MGI:97450]	1	1	1	no	no change	0	0	0	0	0	0	0	0
ENSMUSG00000005936	Kctd20	potassium channel tetramerisation domain containing 20 [Source:MGI Symbol;Acc:MGI:1914239]	0.855016	0.131742	1	no	down	11.88	11.22	8.26	11.31	13.85	13.95	12.09	16.36
ENSMUSG00000005947	Itgae	integrin alpha E, epithelial-associated [Source:MGI Symbol;Acc:MGI:1298377]	0.710075	0.341883	1	no	down	0.1	0.06	0.1	0.19	0.07	0.19	0.22	0.19
ENSMUSG00000005949	Ctns	cystinosis, nephropathic [Source:MGI Symbol;Acc:MGI:1932872]	1.07441	0.517576	1	no	up	7.25	7.23	6.29	6.51	6.7	6.34	6.63	8.06
ENSMUSG00000005950	P2rx5	purinergic receptor P2X, ligand-gated ion channel, 5 [Source:MGI Symbol;Acc:MGI:2137026]	1.22384	0.780588	1	no	up	0.09	0.07	0.02	0	0	0.04	0.03	0.05
ENSMUSG00000005951	Shpk	sedoheptulokinase [Source:MGI Symbol;Acc:MGI:1921887]	1.34442	0.0243702	0.50221	no	up	30.73	27.87	20.49	24	21.99	20.02	13.98	26.54
ENSMUSG00000005952	Trpv1	transient receptor potential cation channel, subfamily V, member 1 [Source:MGI Symbol;Acc:MGI:1341787]	1.35639	0.657448	1	no	up	0.11	0.07	0.04	0	0.05	0.04	0.02	0
ENSMUSG00000005958	Ephb3	Eph receptor B3 [Source:MGI Symbol;Acc:MGI:104770]	1.0409	0.926256	1	no	up	0.04	0.1	0.17	0.13	0.1	0.04	0.06	0.19
ENSMUSG00000005968	Tuft1	tuftelin 1 [Source:MGI Symbol;Acc:MGI:109572]	1.0757	0.66519	1	no	up	2.4	3.37	4.71	4.64	4.95	4.18	3.36	3.38
ENSMUSG00000005973	Rcn1	reticulocalbin 1 [Source:MGI Symbol;Acc:MGI:104559]	1.16245	0.314115	1	no	up	2.1	2.28	2.95	2.87	1.85	2.28	2.71	2.6
ENSMUSG00000005980	Dnase1	deoxyribonuclease I [Source:MGI Symbol;Acc:MGI:103157]	1.65307	0.13448	1	no	up	1.03	0.31	0.43	0.52	0.23	0.29	0.41	0.73
ENSMUSG00000005981	Trap1	TNF receptor-associated protein 1 [Source:MGI Symbol;Acc:MGI:1915265]	1.19155	0.0951487	1	no	up	134.11	118.42	99.39	123.36	110.06	108.13	100.7	108.01
ENSMUSG00000005982	Naa60	N(alpha)-acetyltransferase 60, NatF catalytic subunit [Source:MGI Symbol;Acc:MGI:1922013]	1.39599	0.00318001	0.135424	no	up	67.61	58.42	58.81	68.94	51.85	53.39	42.42	51.21
ENSMUSG00000005983	1700037C18Rik	RIKEN cDNA 1700037C18 gene [Source:MGI Symbol;Acc:MGI:1920511]	0.880715	0.699997	1	no	down	0.54	0.72	0.18	0.21	0.38	0.32	0.41	0.26
ENSMUSG00000005986	Ankrd13d	ankyrin repeat domain 13 family, member D [Source:MGI Symbol;Acc:MGI:1915673]	0.281547	0.0422399	0.697025	no	down	0	0	0.11	0.19	0.29	0.05	0.31	0.76
ENSMUSG00000005994	Tyrp1	tyrosinase-related protein 1 [Source:MGI Symbol;Acc:MGI:98881]	1	1	1	no	no change	0	0	0	0	0	0	0	0
ENSMUSG00000006005	Tpr	translocated promoter region, nuclear basket protein [Source:MGI Symbol;Acc:MGI:1922066]	0.79001	0.128336	1	no	down	11.06	11.22	12.93	11.14	12.53	11.4	25.07	13.79
ENSMUSG00000006007	Pdc	phosducin [Source:MGI Symbol;Acc:MGI:98090]	1	1	1	no	no change	0	0	0	0	0	0	0	0
ENSMUSG00000006010	Odr4	odr4 GPCR localization factor homolog [Source:MGI Symbol;Acc:MGI:2385108]	0.955936	0.796302	1	no	down	6.46	6.06	11.23	4.4	6.97	6.19	14.02	7.35
ENSMUSG00000006014	Prg4	proteoglycan 4 (megakaryocyte stimulating factor, articular superficial zone protein) [Source:MGI Symbol;Acc:MGI:1891344]	1.22275	0.123163	1	no	up	22.16	20.68	18.28	20.16	24.92	16.96	12.05	23.98
ENSMUSG00000006019	Dhx34	DEAH (Asp-Glu-Ala-His) box polypeptide 34 [Source:MGI Symbol;Acc:MGI:1918973]	0.876917	0.381835	1	no	down	2.8	2.54	1.42	2.81	2.62	2.36	2.48	3.61
ENSMUSG00000006021	Kptn	kaptin [Source:MGI Symbol;Acc:MGI:1890380]	1.0567	0.632559	1	no	up	11.77	11.11	8.36	11.25	11.4	10.93	10.3	11.36
ENSMUSG00000006024	Napa	N-ethylmaleimide sensitive fusion protein attachment protein alpha [Source:MGI Symbol;Acc:MGI:104563]	1.22097	0.0636774	0.860203	no	up	41.72	37.32	25.9	49.73	31.07	35.53	32.95	35.34
ENSMUSG00000006050	Sra1	steroid receptor RNA activator 1 [Source:MGI Symbol;Acc:MGI:1344414]	1.09528	0.394304	1	no	up	82.9	87.16	76.99	100.84	85.53	93.71	78.48	80.98
ENSMUSG00000006056	Calcoco2	calcium binding and coiled-coil domain 2 [Source:MGI Symbol;Acc:MGI:1343177]	1	1	1	no	no change	0	0	0	0	0	0	0	0
ENSMUSG00000006057	Atp5g1	ATP synthase, H+ transporting, mitochondrial F0 complex, subunit C1 (subunit 9) [Source:MGI Symbol;Acc:MGI:107653]	1.16429	0.175732	1	no	up	530.58	482.56	376.38	512.04	442.9	511.9	394.28	447.05
ENSMUSG00000006058	Snf8	SNF8, ESCRT-II complex subunit, homolog (S. cerevisiae) [Source:MGI Symbol;Acc:MGI:1343161]	1.1125	0.323156	1	no	up	43.48	45.25	39.44	44.27	44.28	43.47	37.87	40.72
ENSMUSG00000006095	Tbcb	tubulin folding cofactor B [Source:MGI Symbol;Acc:MGI:1913661]	1.26207	0.0404746	0.678108	no	up	21.47	20.3	18.11	23.12	20.09	20.27	16.15	20.65
ENSMUSG00000006127	Inpp5k	inositol polyphosphate 5-phosphatase K [Source:MGI Symbol;Acc:MGI:1194899]	0.890508	0.395117	1	no	down	6.01	4.03	3.01	3.79	5.14	4.5	3.68	6.07
ENSMUSG00000006134	Crkl	v-crk avian sarcoma virus CT10 oncogene homolog-like [Source:MGI Symbol;Acc:MGI:104686]	1.06555	0.533808	1	no	up	7.52	7.57	7.18	9.37	7.55	7.9	8.58	7.67
ENSMUSG00000006143	Upk3bl	uroplakin 3B-like [Source:MGI Symbol;Acc:MGI:1916915]	1	1	1	no	no change	0	0	0	0	0	0	0	0
ENSMUSG00000006154	Eps8l1	EPS8-like 1 [Source:MGI Symbol;Acc:MGI:1914675]	1.30455	0.289802	1	no	up	0.89	1.39	1.08	1.3	0.29	1.05	1.83	0.32
ENSMUSG00000006169	Clint1	clathrin interactor 1 [Source:MGI Symbol;Acc:MGI:2144243]	1.06269	0.545435	1	no	up	14.42	15.15	16.06	17.24	15.65	13.57	17.77	16.61
ENSMUSG00000006179	Prss16	protease, serine 16 (thymus) [Source:MGI Symbol;Acc:MGI:1859181]	0.204148	0.17126	1	no	down	0	0	0	0	0	0	0	0.13
ENSMUSG00000006191	Cdkal1	CDK5 regulatory subunit associated protein 1-like 1 [Source:MGI Symbol;Acc:MGI:1921765]	0.897257	0.423776	1	no	down	2.87	2.48	3.9	2.85	3.3	3.95	3.51	4.12
ENSMUSG00000006200	Rhox6	reproductive homeobox 6 [Source:MGI Symbol;Acc:MGI:1202888]	0.338506	0.297329	1	no	down	0	0	0	0	0	0	0	0.08
ENSMUSG00000006204	Cdcp3	CUB domain containing protein 3 [Source:MGI Symbol;Acc:MGI:1918645]	1	1	1	no	no change	0	0	0	0	0	0	0	0
ENSMUSG00000006205	Htra1	HtrA serine peptidase 1 [Source:MGI Symbol;Acc:MGI:1929076]	0.471704	0.00306977	0.132612	no	down	2.48	1.5	0.91	3.03	3.32	2.94	1.73	7.96
ENSMUSG00000006215	Zbtb17	zinc finger and BTB domain containing 17 [Source:MGI Symbol;Acc:MGI:107410]	1.0298	0.823384	1	no	up	3.88	4.3	3.19	5.41	4.32	5.07	3.41	5.36
ENSMUSG00000006216	Clcnkb	chloride channel, voltage-sensitive Kb [Source:MGI Symbol;Acc:MGI:1930643]	1	1	1	no	no change	0	0	0	0	0	0	0	0
ENSMUSG00000006218	Fam131c	family with sequence similarity 131, member C [Source:MGI Symbol;Acc:MGI:2685539]	0.465691	0.0156606	0.38298	no	down	0.76	0.63	0.55	0.35	1.97	0.9	0.62	1.91
ENSMUSG00000006219	Fblim1	filamin binding LIM protein 1 [Source:MGI Symbol;Acc:MGI:1921452]	0.567725	0.0228213	0.481436	no	down	0.9	0.62	0.48	1.49	1.23	0.91	0.88	3.33
ENSMUSG00000006221	Hspb7	heat shock protein family, member 7 (cardiovascular) [Source:MGI Symbol;Acc:MGI:1352494]	2.7837	0.0712702	0.916286	no	up	0.12	0.21	0.06	0.06	0.08	0.04	0	0.05
ENSMUSG00000006235	Epor	erythropoietin receptor [Source:MGI Symbol;Acc:MGI:95408]	0.892071	0.7146	1	no	down	0.5	0.64	0.62	0.34	0.4	0.36	0.56	1.18
ENSMUSG00000006241	Ccdc159	coiled-coil domain containing 159 [Source:MGI Symbol;Acc:MGI:1914369]	1.01138	0.951343	1	no	up	1.85	1.78	2.01	2.11	2.36	1.95	2.09	2.31
ENSMUSG00000006262	Mob1b	MOB kinase activator 1B [Source:MGI Symbol;Acc:MGI:1915723]	1.02716	0.871125	1	no	up	3.76	3.74	6.98	4.63	4	4.91	8.08	4.3
ENSMUSG00000006269	Atp6v1b1	ATPase, H+ transporting, lysosomal V1 subunit B1 [Source:MGI Symbol;Acc:MGI:103285]	5.03852	0.140112	1	no	up	0.13	0	0	0.03	0	0	0	0
ENSMUSG00000006270	Vax1	ventral anterior homeobox 1 [Source:MGI Symbol;Acc:MGI:1277163]	1	1	1	no	no change	0	0	0	0	0	0	0	0
ENSMUSG00000006273	Atp6v1b2	ATPase, H+ transporting, lysosomal V1 subunit B2 [Source:MGI Symbol;Acc:MGI:109618]	0.698833	0.00198711	0.0982859	no	down	19.36	16.19	13.32	16.95	24	20.39	25.69	31.2
ENSMUSG00000006276	Eps15l1	epidermal growth factor receptor pathway substrate 15-like 1 [Source:MGI Symbol;Acc:MGI:104582]	0.995473	0.968089	1	no	down	5.04	4.8	3.98	5.3	4.36	4.87	5.21	6.57
ENSMUSG00000006281	Tep1	telomerase associated protein 1 [Source:MGI Symbol;Acc:MGI:109573]	0.812667	0.102933	1	no	down	4.61	4.87	2.15	3.98	6.2	4.49	3.78	8.54
ENSMUSG00000006288	Ttc5	tetratricopeptide repeat domain 5 [Source:MGI Symbol;Acc:MGI:2683584]	0.707166	0.0342709	0.619922	no	down	3.1	2.58	1.85	2.5	3.39	3.09	3.71	4.89
ENSMUSG00000006289	Osgep	O-sialoglycoprotein endopeptidase [Source:MGI Symbol;Acc:MGI:1913496]	0.87241	0.226912	1	no	down	19.92	16.5	14.68	20.45	20.6	18.61	23.37	21.91
ENSMUSG00000006299	Aamp	angio-associated migratory protein [Source:MGI Symbol;Acc:MGI:107809]	1.14154	0.189494	1	no	up	91.32	80.63	65.19	83.93	70.8	76.89	71.51	82.67
ENSMUSG00000006301	Tmbim1	transmembrane BAX inhibitor motif containing 1 [Source:MGI Symbol;Acc:MGI:1916910]	0.941867	0.575225	1	no	down	27.05	22.78	18.76	26.36	25.59	29.02	21.5	27.02
ENSMUSG00000006304	Arpc2	actin related protein 2/3 complex, subunit 2 [Source:MGI Symbol;Acc:MGI:1923959]	0.972714	0.769968	1	no	down	69.28	64.51	68.65	69.83	72.78	66.04	75.98	89.91
ENSMUSG00000006307	Kmt2b	lysine (K)-specific methyltransferase 2B [Source:MGI Symbol;Acc:MGI:109565]	1.05964	0.590808	1	no	up	3.96	3.35	3.26	4.47	3.6	4.18	3.64	5.12
ENSMUSG00000006310	Zbtb32	zinc finger and BTB domain containing 32 [Source:MGI Symbol;Acc:MGI:1891838]	1.44438	0.382583	1	no	up	0.23	0.7	0.09	0.71	0.2	0.13	0.52	0.15
ENSMUSG00000006311	Etv2	ets variant 2 [Source:MGI Symbol;Acc:MGI:99253]	1	1	1	no	no change	0	0	0	0	0	0	0	0
ENSMUSG00000006313	Upk1a	uroplakin 1A [Source:MGI Symbol;Acc:MGI:98911]	1.01973	0.983732	1	no	up	0	0	0	0.04	0.04	0	0	0
ENSMUSG00000006315	Tmem147	transmembrane protein 147 [Source:MGI Symbol;Acc:MGI:1915011]	1.10677	0.344094	1	no	up	92.09	87.3	69.23	83.8	82.52	88.28	75.95	78.96
ENSMUSG00000006333	Rps9	ribosomal protein S9 [Source:MGI Symbol;Acc:MGI:1924096]	0.995883	0.966911	1	no	down	368.09	374.48	350.93	448.3	401.35	438.22	437.14	425.35
ENSMUSG00000006335	Tfpt	TCF3 (E2A) fusion partner [Source:MGI Symbol;Acc:MGI:1916964]	1.46553	0.0152237	0.375356	no	up	8.19	9.14	8.57	12.24	6.14	8.37	6.75	7.13
ENSMUSG00000006342	Susd2	sushi domain containing 2 [Source:MGI Symbol;Acc:MGI:1918983]	0.777008	0.219867	1	no	down	1.24	0.72	0.64	1.4	1.42	1.16	1	2.09
ENSMUSG00000006344	Ggt5	gamma-glutamyltransferase 5 [Source:MGI Symbol;Acc:MGI:1346063]	1.27994	0.227245	1	no	up	0.77	1.21	0.61	2.12	0.83	0.47	1.16	0.56
ENSMUSG00000006345	Ggt1	gamma-glutamyltransferase 1 [Source:MGI Symbol;Acc:MGI:95706]	0.865017	0.838459	1	no	down	0.09	0	0.14	0.25	0.2	0	0.15	0.22
ENSMUSG00000006356	Crip2	cysteine rich protein 2 [Source:MGI Symbol;Acc:MGI:1915587]	0.575745	0.000213106	0.0221584	no	down	24.98	18.63	14.55	26.74	40.55	40.85	34.83	36.35
ENSMUSG00000006360	Crip1	cysteine-rich protein 1 (intestinal) [Source:MGI Symbol;Acc:MGI:88501]	0.514623	0.00484112	0.179122	no	down	6.39	6.61	5.2	12.3	18.67	18.27	12.82	17.78
ENSMUSG00000006362	Cbfa2t3	CBFA2/RUNX1 translocation partner 3 [Source:MGI Symbol;Acc:MGI:1338013]	1.03375	0.850528	1	no	up	1.1	0.88	0.52	0.68	1.45	0.66	0.66	1.38
ENSMUSG00000006369	Fbln1	fibulin 1 [Source:MGI Symbol;Acc:MGI:95487]	0.954541	0.809111	1	no	down	0.84	1.17	0.63	0.89	0.95	0.95	0.95	1.31
ENSMUSG00000006373	Pgrmc1	progesterone receptor membrane component 1 [Source:MGI Symbol;Acc:MGI:1858305]	1.11717	0.361966	1	no	up	560.35	538.52	630.83	509.77	513.65	460.57	702.02	493.04
ENSMUSG00000006378	Gcat	glycine C-acetyltransferase (2-amino-3-ketobutyrate-coenzyme A ligase) [Source:MGI Symbol;Acc:MGI:1349389]	1.30525	0.047969	0.744153	no	up	57.81	58.35	40.15	49.32	48.76	42.14	25.31	42.46
ENSMUSG00000006386	Tek	TEK receptor tyrosine kinase [Source:MGI Symbol;Acc:MGI:98664]	0.976797	0.8285	1	no	down	3.87	3.56	3.45	4.38	3.71	3.94	4.68	4.47
ENSMUSG00000006389	Mpl	myeloproliferative leukemia virus oncogene [Source:MGI Symbol;Acc:MGI:97076]	0.0566452	0.000402389	0.0342723	yes	down	0	0	0.03	0	0.16	0.05	0.13	0.26
ENSMUSG00000006390	Elovl1	elongation of very long chain fatty acids (FEN1/Elo2, SUR4/Elo3, yeast)-like 1 [Source:MGI Symbol;Acc:MGI:1858959]	0.962008	0.712131	1	no	down	27.65	28.16	27.5	30.05	33.24	30.56	26.03	38.5
ENSMUSG00000006392	Med8	mediator complex subunit 8 [Source:MGI Symbol;Acc:MGI:1915269]	0.882003	0.262164	1	no	down	22.95	26.18	25.14	26.72	32.98	31.57	28.44	29.61
ENSMUSG00000006395	Hyi	hydroxypyruvate isomerase (putative) [Source:MGI Symbol;Acc:MGI:1915430]	1.34528	0.0188905	0.430724	no	up	63.09	37.3	39.58	54.3	40.35	37.4	33.01	44.33
ENSMUSG00000006398	Cdc20	cell division cycle 20 [Source:MGI Symbol;Acc:MGI:1859866]	0.942915	0.873744	1	no	down	0.63	0.21	0.17	0.23	0.2	0.28	0.22	0.49
ENSMUSG00000006403	Adamts4	a disintegrin-like and metallopeptidase (reprolysin type) with thrombospondin type 1 motif, 4 [Source:MGI Symbol;Acc:MGI:1339949]	0.0501392	3.77999e-08	4.68225e-05	yes	down	0.03	0.03	0.01	0.02	0.75	0.45	0.27	0.51
ENSMUSG00000006411	Nectin4	nectin cell adhesion molecule 4 [Source:MGI Symbol;Acc:MGI:1918990]	0.649137	0.335151	1	no	down	0.11	0.04	0.03	0.16	0.08	0.06	0.11	0.3
ENSMUSG00000006412	Pfdn2	prefoldin 2 [Source:MGI Symbol;Acc:MGI:1276111]	1.18933	0.104188	1	no	up	36.96	43.46	35.68	49.06	29.94	33.73	36.62	37.24
ENSMUSG00000006418	Rnf114	ring finger protein 114 [Source:MGI Symbol;Acc:MGI:1933159]	0.992718	0.943235	1	no	down	35.65	28.04	26.01	39.76	32.79	34.73	33.17	37.5
ENSMUSG00000006423	Steep1	STING1 ER exit protein 1 [Source:MGI Symbol;Acc:MGI:1924894]	1.12623	0.442512	1	no	up	5.16	5.08	8.61	5.18	5.34	4.32	8.15	5.57
ENSMUSG00000006435	Neurl1a	neuralized E3 ubiquitin protein ligase 1A [Source:MGI Symbol;Acc:MGI:1334263]	0.824036	0.64164	1	no	down	0.19	0.11	0.1	0.03	0.1	0.06	0.1	0.23
ENSMUSG00000006442	Srm	spermidine synthase [Source:MGI Symbol;Acc:MGI:102690]	2.72273	2.15008e-07	0.000180164	yes	up	32.54	36.49	41.25	45.55	16.48	17.83	9.71	16.4
ENSMUSG00000006445	Epha2	Eph receptor A2 [Source:MGI Symbol;Acc:MGI:95278]	0.926529	0.642119	1	no	down	7.94	6.67	5.17	11.5	11.13	10.58	5.16	7.89
ENSMUSG00000006456	Rbm14	RNA binding motif protein 14 [Source:MGI Symbol;Acc:MGI:1929092]	1.3667	0.0149253	0.37024	no	up	8.72	10.07	6.86	9.87	6.81	7.9	5.57	7.42
ENSMUSG00000006457	Actn3	actinin alpha 3 [Source:MGI Symbol;Acc:MGI:99678]	0.576721	0.509273	1	no	down	0.02	0	0.02	0	0.07	0.02	0	0.09
ENSMUSG00000006462	A530013C23Rik	RIKEN cDNA A530013C23 gene [Source:MGI Symbol;Acc:MGI:3041178]	2.4728	0.0737817	0.929695	no	up	0.6	0.26	0.35	0.09	0.11	0.06	0.02	0.41
ENSMUSG00000006463	Zdhhc24	zinc finger, DHHC domain containing 24 [Source:MGI Symbol;Acc:MGI:1917855]	0.715381	0.101128	1	no	down	0.84	0.9	0.62	0.94	0.95	1.25	1.2	1.54
ENSMUSG00000006464	Bbs1	Bardet-Biedl syndrome 1 (human) [Source:MGI Symbol;Acc:MGI:1277215]	0.600703	0.0749869	0.939687	no	down	0.23	0.1	0.12	0.17	0.19	0.19	0.48	0.48
ENSMUSG00000006469	Slc34a3	solute carrier family 34 (sodium phosphate), member 3 [Source:MGI Symbol;Acc:MGI:2159410]	1	1	1	no	no change	0	0	0	0	0	0	0	0
ENSMUSG00000006471	Ndor1	NADPH dependent diflavin oxidoreductase 1 [Source:MGI Symbol;Acc:MGI:1926047]	1.06838	0.593698	1	no	up	3.36	3.08	2.51	3.72	3.27	3.35	2.89	4.63
ENSMUSG00000006476	Nsmf	NMDA receptor synaptonuclear signaling and neuronal migration factor [Source:MGI Symbol;Acc:MGI:1861755]	1.14078	0.270703	1	no	up	41.67	42.11	37.72	44.93	45.25	46.27	30.46	41.1
ENSMUSG00000006488	Prl7a1	prolactin family 7, subfamily a, member 1 [Source:MGI Symbol;Acc:MGI:1206572]	1	1	1	no	no change	0	0	0	0	0	0	0	0
ENSMUSG00000006490	Prl8a9	prolactin family8, subfamily a, member 9 [Source:MGI Symbol;Acc:MGI:1914560]	1	1	1	no	no change	0	0	0	0	0	0	0	0
ENSMUSG00000006494	Pdk1	pyruvate dehydrogenase kinase, isoenzyme 1 [Source:MGI Symbol;Acc:MGI:1926119]	1.55007	0.000476128	0.0388679	no	up	19.55	16.03	18.89	19.21	12	11.17	10.43	17.46
ENSMUSG00000006498	Ptbp1	polypyrimidine tract binding protein 1 [Source:MGI Symbol;Acc:MGI:97791]	1.00641	0.952552	1	no	up	40.33	42.01	33.58	51.59	45.13	45.13	42.7	44.08
ENSMUSG00000006517	Mvd	mevalonate (diphospho) decarboxylase [Source:MGI Symbol;Acc:MGI:2179327]	1.63036	0.0258373	0.520398	no	up	11.09	9.68	17.51	22.09	7.82	8.26	4.86	20.03
ENSMUSG00000006519	Cyba	cytochrome b-245, alpha polypeptide [Source:MGI Symbol;Acc:MGI:1316658]	0.527206	0.00330939	0.139371	no	down	13.12	14.08	9.56	16.1	24.57	16.63	16.19	56.73
ENSMUSG00000006522	Itih3	inter-alpha trypsin inhibitor, heavy chain 3 [Source:MGI Symbol;Acc:MGI:96620]	0.807337	0.0716381	0.917496	no	down	279.83	276.63	196.06	290.38	399.7	315.45	301.29	360.66
ENSMUSG00000006526	Stimate	STIM activating enhancer [Source:MGI Symbol;Acc:MGI:1921500]	0.917462	0.591438	1	no	down	4.34	2.79	3.52	4.62	8.16	3.43	2.59	4.06
ENSMUSG00000006527	Sfmbt1	Scm-like with four mbt domains 1 [Source:MGI Symbol;Acc:MGI:1859609]	0.922714	0.472789	1	no	down	3.88	3.8	3.39	3.6	3.59	3.67	4.76	4.59
ENSMUSG00000006529	Itih1	inter-alpha trypsin inhibitor, heavy chain 1 [Source:MGI Symbol;Acc:MGI:96618]	0.948222	0.643046	1	no	down	294.48	296.87	192.06	322.5	330.9	300.41	288.41	332.03
ENSMUSG00000006538	Ihh	Indian hedgehog [Source:MGI Symbol;Acc:MGI:96533]	0.544672	0.0307345	0.579309	no	down	0.33	0.52	0.2	0.44	0.71	0.5	1.16	1.08
ENSMUSG00000006542	Prkag3	protein kinase, AMP-activated, gamma 3 non-catalytic subunit [Source:MGI Symbol;Acc:MGI:1891343]	0.840645	0.823975	1	no	down	0	0	0.03	0.09	0.04	0.04	0	0.02
ENSMUSG00000006546	Cryba2	crystallin, beta A2 [Source:MGI Symbol;Acc:MGI:104336]	1	1	1	no	no change	0	0	0	0	0	0	0	0
ENSMUSG00000006567	Atp7b	ATPase, Cu++ transporting, beta polypeptide [Source:MGI Symbol;Acc:MGI:103297]	0.92635	0.557583	1	no	down	5.38	3.74	2.75	3.32	4.07	3.46	4.31	5.87
ENSMUSG00000006570	Defb2	defensin beta 2 [Source:MGI Symbol;Acc:MGI:1338754]	1	1	1	no	no change	0	0	0	0	0	0	0	0
ENSMUSG00000006574	Slc4a1	solute carrier family 4 (anion exchanger), member 1 [Source:MGI Symbol;Acc:MGI:109393]	0.0241444	8.43689e-06	0.00249085	yes	down	0	0	0	0.01	0.21	0.06	0.12	0.43
ENSMUSG00000006575	Rundc3a	RUN domain containing 3A [Source:MGI Symbol;Acc:MGI:1858752]	1.07008	0.641736	1	no	up	3.52	3.38	2.51	3.86	3.48	3.38	3.03	3.39
ENSMUSG00000006576	Slc4a3	solute carrier family 4 (anion exchanger), member 3 [Source:MGI Symbol;Acc:MGI:109350]	0.67681	0.451375	1	no	down	0.29	0.06	0.01	0.35	0.12	0.06	0.04	0.46
ENSMUSG00000006585	Cdt1	chromatin licensing and DNA replication factor 1 [Source:MGI Symbol;Acc:MGI:1914427]	0.978625	0.933264	1	no	down	2.34	1.62	0.46	0.86	0.82	0.48	0.93	1.81
ENSMUSG00000006586	Runx1t1	RUNX1 translocation partner 1 [Source:MGI Symbol;Acc:MGI:104793]	0.224863	0.0477981	0.742513	no	down	0	0	0.02	0.01	0.01	0.02	0.37	0.09
ENSMUSG00000006587	Snai3	snail family zinc finger 3 [Source:MGI Symbol;Acc:MGI:1353563]	1.45954	0.686999	1	no	up	0	0.08	0	0.04	0	0	0	0.08
ENSMUSG00000006589	Aprt	adenine phosphoribosyl transferase [Source:MGI Symbol;Acc:MGI:88061]	1.0342	0.808271	1	no	up	40.67	46.65	26.92	32.07	42.88	43.01	27.22	43.18
ENSMUSG00000006599	Gtf2h1	general transcription factor II H, polypeptide 1 [Source:MGI Symbol;Acc:MGI:1277216]	1.1722	0.336158	1	no	up	4.97	5.29	8.51	7.93	5.49	4.82	9.78	5.17
ENSMUSG00000006611	Hfe	homeostatic iron regulator [Source:MGI Symbol;Acc:MGI:109191]	0.89237	0.260156	1	no	down	18.96	18.59	15.02	19.3	20.99	20.83	17.61	24.99
ENSMUSG00000006638	Abhd1	abhydrolase domain containing 1 [Source:MGI Symbol;Acc:MGI:1931013]	1.01913	0.94117	1	no	up	0.96	0.9	0.65	1.67	1.15	1.3	0.75	1.14
ENSMUSG00000006641	Slc5a6	solute carrier family 5 (sodium-dependent vitamin transporter), member 6 [Source:MGI Symbol;Acc:MGI:2660847]	2.84875	4.5711e-06	0.00163812	yes	up	11.77	7.7	6.29	14.44	2.62	3.02	3.05	7.43
ENSMUSG00000006642	Tcf23	transcription factor 23 [Source:MGI Symbol;Acc:MGI:1934960]	0.491273	0.283077	1	no	down	0	0.01	0.01	0.03	0.01	0.02	0.03	0.06
ENSMUSG00000006649	Nphs1	nephrosis 1, nephrin [Source:MGI Symbol;Acc:MGI:1859637]	1	1	1	no	no change	0	0	0	0	0	0	0	0
ENSMUSG00000006651	Aplp1	amyloid beta (A4) precursor-like protein 1 [Source:MGI Symbol;Acc:MGI:88046]	0.670933	0.201266	1	no	down	0.31	0.43	0.21	0.17	0.45	0.3	0.4	0.6
ENSMUSG00000006673	Qrich1	glutamine-rich 1 [Source:MGI Symbol;Acc:MGI:1916482]	1.02959	0.769061	1	no	up	17.69	16.12	15.42	18.33	15.44	19.47	19.89	19.36
ENSMUSG00000006675	P4htm	prolyl 4-hydroxylase, transmembrane (endoplasmic reticulum) [Source:MGI Symbol;Acc:MGI:1921693]	0.817584	0.687736	1	no	down	0.16	0.07	0.03	0.1	0.13	0.06	0.11	0.18
ENSMUSG00000006676	Usp19	ubiquitin specific peptidase 19 [Source:MGI Symbol;Acc:MGI:1918722]	1.08696	0.422918	1	no	up	20.52	20.37	16	26.36	18.5	21.45	20.14	24.41
ENSMUSG00000006678	Pola1	polymerase (DNA directed), alpha 1 [Source:MGI Symbol;Acc:MGI:99660]	0.886975	0.633991	1	no	down	0.38	0.22	0.47	0.64	0.47	0.24	0.86	0.38
ENSMUSG00000006699	Cdc42	cell division cycle 42 [Source:MGI Symbol;Acc:MGI:106211]	1.00424	0.964249	1	no	up	75.59	76.9	76.16	81.12	78.12	77.79	79.31	98.8
ENSMUSG00000006705	Pknox1	Pbx/knotted 1 homeobox [Source:MGI Symbol;Acc:MGI:1201409]	0.980895	0.864484	1	no	down	3.95	3.84	3.63	5.8	5.83	4.27	5.14	5.53
ENSMUSG00000006711	D130043K22Rik	RIKEN cDNA D130043K22 gene [Source:MGI Symbol;Acc:MGI:3036268]	1.53047	0.0810833	0.977184	no	up	2.56	1	1.31	3.38	0.76	0.19	1.62	1.45
ENSMUSG00000006715	Gmnn	geminin [Source:MGI Symbol;Acc:MGI:1927344]	1.08705	0.6614	1	no	up	6.47	3.28	4.45	4.48	2.99	4.29	5.42	6.38
ENSMUSG00000006717	Acot13	acyl-CoA thioesterase 13 [Source:MGI Symbol;Acc:MGI:1914084]	1.10312	0.402193	1	no	up	49.43	45.82	56.61	57.04	44.29	44.06	66.7	74.48
ENSMUSG00000006720	Zfp184	zinc finger protein 184 (Kruppel-like) [Source:MGI Symbol;Acc:MGI:1922244]	0.598582	0.425016	1	no	down	0.14	0.07	0	0.05	0.02	0.07	0.17	0.06
ENSMUSG00000006724	Cyp27b1	cytochrome P450, family 27, subfamily b, polypeptide 1 [Source:MGI Symbol;Acc:MGI:1098274]	3.05462	0.285657	1	no	up	0	0.02	0	0	0	0	0	0
ENSMUSG00000006728	Cdk4	cyclin-dependent kinase 4 [Source:MGI Symbol;Acc:MGI:88357]	1.04977	0.647965	1	no	up	15.95	13.65	13.49	19.41	15.27	16.19	13.98	18.8
ENSMUSG00000006731	B4galnt1	beta-1,4-N-acetyl-galactosaminyl transferase 1 [Source:MGI Symbol;Acc:MGI:1342057]	0.860339	0.166531	1	no	down	39.09	32.28	25.5	40.72	46.56	37.7	39.38	49.05
ENSMUSG00000006732	Mettl1	methyltransferase like 1 [Source:MGI Symbol;Acc:MGI:1339986]	1.33369	0.0620688	0.851187	no	up	6.02	7.01	6.52	7.16	5.7	6.32	3.86	6.25
ENSMUSG00000006736	Tspan31	tetraspanin 31 [Source:MGI Symbol;Acc:MGI:1914375]	1.08565	0.470572	1	no	up	171.61	148.04	142.82	173.3	181.83	169.98	122.91	152.59
ENSMUSG00000006740	Kif5b	kinesin family member 5B [Source:MGI Symbol;Acc:MGI:1098268]	1.00093	0.995884	1	no	up	2.32	3.2	6.04	3.43	3.01	3.23	6.22	4.23
ENSMUSG00000006763	Saal1	serum amyloid A-like 1 [Source:MGI Symbol;Acc:MGI:1926185]	0.848803	0.29607	1	no	down	2.3	1.92	1.53	1.62	2.05	1.91	2.13	2.18
ENSMUSG00000006764	Tph2	tryptophan hydroxylase 2 [Source:MGI Symbol;Acc:MGI:2651811]	3.02937	0.284918	1	no	up	0.02	0	0	0	0	0	0	0
ENSMUSG00000006777	Krt23	keratin 23 [Source:MGI Symbol;Acc:MGI:2148866]	0.956531	0.859593	1	no	down	3.97	2.1	0.64	1.72	2.08	2.06	2.23	3.16
ENSMUSG00000006782	Cnp	2',3'-cyclic nucleotide 3' phosphodiesterase [Source:MGI Symbol;Acc:MGI:88437]	0.882215	0.38582	1	no	down	9.15	8.59	5.41	7.89	10.06	9.59	5.73	12.39
ENSMUSG00000006784	Odad4	outer dynein arm complex subunit 4 [Source:MGI Symbol;Acc:MGI:1921657]	3.63582	0.0012319	0.0722903	no	up	0.75	1.17	0.53	0.41	0.28	0.08	0.08	0.4
ENSMUSG00000006800	Sulf2	sulfatase 2 [Source:MGI Symbol;Acc:MGI:1919293]	1.10489	0.545302	1	no	up	4.1	2.61	1.55	2.51	2.16	1.96	3.12	3.23
ENSMUSG00000006818	Sod2	superoxide dismutase 2, mitochondrial [Source:MGI Symbol;Acc:MGI:98352]	1.13201	0.233479	1	no	up	178.22	161.26	150.19	164.95	136.12	183.94	155.19	153.47
ENSMUSG00000006850	Tmco6	transmembrane and coiled-coil domains 6 [Source:MGI Symbol;Acc:MGI:1919233]	1.04959	0.754194	1	no	up	4.28	3.78	3.89	4.8	4.52	3.97	2.66	5.95
ENSMUSG00000006906	Stambp	STAM binding protein [Source:MGI Symbol;Acc:MGI:1917777]	0.926155	0.556687	1	no	down	4.56	4.78	4.83	3.74	4.48	4.77	6.23	6.76
ENSMUSG00000006920	Ezh1	enhancer of zeste 1 polycomb repressive complex 2 subunit [Source:MGI Symbol;Acc:MGI:1097695]	0.893265	0.364851	1	no	down	5.79	4.28	3.69	4.5	5.26	4.29	4.88	7.82
ENSMUSG00000006930	Hap1	huntingtin-associated protein 1 [Source:MGI Symbol;Acc:MGI:1261831]	0.870158	0.566191	1	no	down	0.46	0.47	0.31	0.37	0.59	0.55	0.49	0.79
ENSMUSG00000006931	P3h4	prolyl 3-hydroxylase family member 4 (non-enzymatic) [Source:MGI Symbol;Acc:MGI:1913430]	0.714147	0.352172	1	no	down	0.18	1.36	0.08	1.7	0.49	0.37	0.29	0.69
ENSMUSG00000006932	Ctnnb1	catenin (cadherin associated protein), beta 1 [Source:MGI Symbol;Acc:MGI:88276]	0.907652	0.321612	1	no	down	81.82	80.08	78.51	77.53	87.05	79.48	102.61	96.87
ENSMUSG00000006941	Eif1b	eukaryotic translation initiation factor 1B [Source:MGI Symbol;Acc:MGI:1916219]	0.97752	0.84896	1	no	down	15.01	17.33	14.48	17.13	18.2	19.1	15.83	17.55
ENSMUSG00000006948	Klk4	kallikrein related-peptidase 4 (prostase, enamel matrix, prostate) [Source:MGI Symbol;Acc:MGI:1861379]	1	1	1	no	no change	0	0	0	0	0	0	0	0
ENSMUSG00000006958	Chrd	chordin [Source:MGI Symbol;Acc:MGI:1313268]	0.843767	0.360096	1	no	down	0.69	0.9	0.67	0.99	0.76	0.82	1.03	1.42
ENSMUSG00000006998	Psmd2	proteasome (prosome, macropain) 26S subunit, non-ATPase, 2 [Source:MGI Symbol;Acc:MGI:1096584]	1.12381	0.270043	1	no	up	85.73	84.05	68.82	83.29	83.45	77.99	64.87	81.03
ENSMUSG00000007021	Syngr3	synaptogyrin 3 [Source:MGI Symbol;Acc:MGI:1341881]	2.38652	0.372291	1	no	up	0.06	0	0.03	0	0	0	0.04	0
ENSMUSG00000007029	Vars	valyl-tRNA synthetase [Source:MGI Symbol;Acc:MGI:90675]	1.05532	0.644141	1	no	up	10.61	11.02	8.75	12.17	11.87	11.34	7.91	13.2
ENSMUSG00000007030	Vwa7	von Willebrand factor A domain containing 7 [Source:MGI Symbol;Acc:MGI:1306798]	1.42624	0.50496	1	no	up	0.05	0.03	0.02	0.06	0.02	0.01	0.03	0.06
ENSMUSG00000007033	Hspa1l	heat shock protein 1-like [Source:MGI Symbol;Acc:MGI:96231]	0.920447	0.800032	1	no	down	0.16	0.29	0.29	0.16	0.23	0.18	0.27	0.39
ENSMUSG00000007034	Slc44a4	solute carrier family 44, member 4 [Source:MGI Symbol;Acc:MGI:1917379]	1.21154	0.713814	1	no	up	0.12	0.08	0.07	0.23	0.05	0.22	0	0.17
ENSMUSG00000007035	Msh5	mutS homolog 5 [Source:MGI Symbol;Acc:MGI:1329021]	1.37775	0.500107	1	no	up	0.09	0.13	0.21	0.08	0.21	0.09	0.16	0.09
ENSMUSG00000007036	Abhd16a	abhydrolase domain containing 16A [Source:MGI Symbol;Acc:MGI:99476]	0.993421	0.954292	1	no	down	30.26	23.38	19.1	21.46	25.58	27.96	20.11	31.68
ENSMUSG00000007038	Neu1	neuraminidase 1 [Source:MGI Symbol;Acc:MGI:97305]	0.825972	0.0939208	1	no	down	13.79	9.93	9.76	10.63	13.86	13.41	12.69	17.64
ENSMUSG00000007039	Ddah2	dimethylarginine dimethylaminohydrolase 2 [Source:MGI Symbol;Acc:MGI:1859016]	0.920762	0.667405	1	no	down	1.84	2.43	1.78	2.4	2.84	2.02	1.91	3.68
ENSMUSG00000007041	Clic1	chloride intracellular channel 1 [Source:MGI Symbol;Acc:MGI:2148924]	0.618819	0.00231817	0.109891	no	down	11.48	9.14	7.88	11.8	16.17	13.46	13.03	28.72
ENSMUSG00000007050	Lsm2	LSM2 homolog, U6 small nuclear RNA and mRNA degradation associated [Source:MGI Symbol;Acc:MGI:90676]	1.02507	0.849032	1	no	up	17.75	21.27	13.44	23.97	21.1	19.86	15.1	24.42
ENSMUSG00000007080	Pole	polymerase (DNA directed), epsilon [Source:MGI Symbol;Acc:MGI:1196391]	1.14422	0.5243	1	no	up	0.9	0.45	0.49	0.62	1.49	0.5	0.43	0.75
ENSMUSG00000007097	Atp1a2	ATPase, Na+/K+ transporting, alpha 2 polypeptide [Source:MGI Symbol;Acc:MGI:88106]	1.00873	0.973882	1	no	up	0.21	0.4	0.17	0.42	0.22	0.17	0.24	0.49
ENSMUSG00000007107	Atp1a4	ATPase, Na+/K+ transporting, alpha 4 polypeptide [Source:MGI Symbol;Acc:MGI:1351335]	0.713776	0.643065	1	no	down	0.02	0.02	0	0.03	0.05	0.03	0	0.02
ENSMUSG00000007122	Casq1	calsequestrin 1 [Source:MGI Symbol;Acc:MGI:1309468]	0.853491	0.820305	1	no	down	0.07	0.14	0.07	0	0.14	0.07	0.04	0.08
ENSMUSG00000007207	Stx1a	syntaxin 1A (brain) [Source:MGI Symbol;Acc:MGI:109355]	0.275332	0.0349785	0.626754	no	down	0.56	0	0.05	0	0.23	0.36	0.16	0.22
ENSMUSG00000007209	Ceacam9	carcinoembryonic antigen-related cell adhesion molecule 9 [Source:MGI Symbol;Acc:MGI:1347247]	1	1	1	no	no change	0	0	0	0	0	0	0	0
ENSMUSG00000007216	Zfp775	zinc finger protein 775 [Source:MGI Symbol;Acc:MGI:2683557]	1.00338	0.986969	1	no	up	0.42	0.81	0.45	0.59	0.46	0.49	0.75	0.76
ENSMUSG00000007279	Scube2	signal peptide, CUB domain, EGF-like 2 [Source:MGI Symbol;Acc:MGI:1928765]	1	1	1	no	no change	0	0	0	0	0	0	0	0
ENSMUSG00000007338	Mrpl49	mitochondrial ribosomal protein L49 [Source:MGI Symbol;Acc:MGI:108180]	1.20631	0.107213	1	no	up	19.16	17.09	17.04	16.18	14.49	17.18	15.79	14.31
ENSMUSG00000007379	Dennd2c	DENN/MADD domain containing 2C [Source:MGI Symbol;Acc:MGI:3036254]	0.792803	0.386614	1	no	down	0.21	0.18	0.21	0.17	0.27	0.22	0.3	0.19
ENSMUSG00000007411	Mark3	MAP/microtubule affinity regulating kinase 3 [Source:MGI Symbol;Acc:MGI:1341865]	1.08321	0.42968	1	no	up	11.11	11.99	11.9	12.42	11.07	10.95	12.29	12.36
ENSMUSG00000007415	Gatad1	GATA zinc finger domain containing 1 [Source:MGI Symbol;Acc:MGI:1914460]	1.03936	0.713097	1	no	up	31.09	34.23	35.46	40.05	33.49	35.61	36.54	36.6
ENSMUSG00000007440	Pcdha10	protocadherin alpha 10 [Source:MGI Symbol;Acc:MGI:1298408]	1	1	1	no	no change	0	0	0	0	0	0	0	0
ENSMUSG00000007457	2310003L06Rik	RIKEN cDNA 2310003L06 gene [Source:MGI Symbol;Acc:MGI:1921498]	1	1	1	no	no change	0	0	0	0	0	0	0	0
ENSMUSG00000007458	M6pr	mannose-6-phosphate receptor, cation dependent [Source:MGI Symbol;Acc:MGI:96904]	0.99404	0.949481	1	no	down	43.12	39.97	41.1	41.74	42.97	38.9	47.9	50.46
ENSMUSG00000007476	Lrrc8a	leucine rich repeat containing 8A VRAC subunit A [Source:MGI Symbol;Acc:MGI:2652847]	0.980178	0.853207	1	no	down	5.27	4.31	4.98	5.96	5.21	5.79	5.51	5.86
ENSMUSG00000007480	Mc5r	melanocortin 5 receptor [Source:MGI Symbol;Acc:MGI:99420]	0.337407	0.29759	1	no	down	0	0	0	0	0.01	0	0	0
ENSMUSG00000007564	Ppp2r1a	protein phosphatase 2, regulatory subunit A, alpha [Source:MGI Symbol;Acc:MGI:1926334]	1.03782	0.741491	1	no	up	40.16	38.59	25.63	36.13	39.22	39.34	27.71	45.98
ENSMUSG00000007570	Fance	Fanconi anemia, complementation group E [Source:MGI Symbol;Acc:MGI:1920025]	1.13482	0.411725	1	no	up	4.71	4.11	3.17	4.58	3.88	3.3	3.22	4.12
ENSMUSG00000007589	Tinf2	Terf1 (TRF1)-interacting nuclear factor 2 [Source:MGI Symbol;Acc:MGI:107246]	1.14774	0.254083	1	no	up	6.28	4.33	4.42	5.53	5.14	3.61	5.08	4.89
ENSMUSG00000007591	Tssk4	testis-specific serine kinase 4 [Source:MGI Symbol;Acc:MGI:1918349]	0.145581	0.0786203	0.96298	no	down	0	0	0	0	0.05	0.05	0	0.06
ENSMUSG00000007594	Hapln4	hyaluronan and proteoglycan link protein 4 [Source:MGI Symbol;Acc:MGI:2679531]	1.8286	0.00496223	0.182066	no	up	3.77	4.87	4.47	3.87	3.83	2.19	0.94	2.73
ENSMUSG00000007603	Dus3l	dihydrouridine synthase 3-like (S. cerevisiae) [Source:MGI Symbol;Acc:MGI:2147092]	1.07915	0.527691	1	no	up	6.33	6.22	5.18	8.04	5.9	6.31	6.17	6.45
ENSMUSG00000007610	Gtpbp3	GTP binding protein 3 [Source:MGI Symbol;Acc:MGI:1917609]	0.878687	0.381946	1	no	down	3.89	2.54	2.52	2.86	3.76	4.21	3.37	4.61
ENSMUSG00000007613	Tgfbr1	transforming growth factor, beta receptor I [Source:MGI Symbol;Acc:MGI:98728]	0.866526	0.381914	1	no	down	1.77	2.73	3.92	2.97	2.98	2.46	5.16	3.8
ENSMUSG00000007617	Homer1	homer scaffolding protein 1 [Source:MGI Symbol;Acc:MGI:1347345]	0.9806	0.917156	1	no	down	1.39	1.39	2.37	1.44	1.53	1.35	2.89	2.05
ENSMUSG00000007646	Rad51c	RAD51 paralog C [Source:MGI Symbol;Acc:MGI:2150020]	1.99019	0.0447002	0.717066	no	up	0.22	0.23	0.73	0.42	0.18	0.09	0.38	0.26
ENSMUSG00000007653	Gabrb2	gamma-aminobutyric acid (GABA) A receptor, subunit beta 2 [Source:MGI Symbol;Acc:MGI:95620]	1	1	1	no	no change	0	0	0	0	0	0	0	0
ENSMUSG00000007655	Cav1	caveolin 1, caveolae protein [Source:MGI Symbol;Acc:MGI:102709]	1.05838	0.729932	1	no	up	2.89	3.32	2.7	2.16	2.22	2.55	1.96	4.12
ENSMUSG00000007656	Arpp19	cAMP-regulated phosphoprotein 19 [Source:MGI Symbol;Acc:MGI:1891691]	1.10961	0.332041	1	no	up	61.43	76.82	62.14	90.38	60.28	55.96	65.33	61.07
ENSMUSG00000007659	Bcl2l1	BCL2-like 1 [Source:MGI Symbol;Acc:MGI:88139]	1.01921	0.890715	1	no	up	27.56	14.63	13.22	19.96	24.06	13.91	18.4	26.49
ENSMUSG00000007670	Khsrp	KH-type splicing regulatory protein [Source:MGI Symbol;Acc:MGI:1336214]	1.2898	0.0239569	0.496928	no	up	11.74	11.67	9.79	15.67	9.16	10.38	9.95	10.56
ENSMUSG00000007682	Dio2	deiodinase, iodothyronine, type II [Source:MGI Symbol;Acc:MGI:1338833]	5.10846	0.161362	1	no	up	0	0	0.02	0	0	0	0	0
ENSMUSG00000007721	Ccdc124	coiled-coil domain containing 124 [Source:MGI Symbol;Acc:MGI:1916403]	1.12617	0.310594	1	no	up	29.13	27.41	19.83	27.67	24.05	28.34	21.16	25.45
ENSMUSG00000007739	Cct4	chaperonin containing Tcp1, subunit 4 (delta) [Source:MGI Symbol;Acc:MGI:104689]	1.05803	0.5751	1	no	up	33.5	38.11	38.92	40.76	33.5	33.76	46.15	39.49
ENSMUSG00000007777	0610009B22Rik	RIKEN cDNA 0610009B22 gene [Source:MGI Symbol;Acc:MGI:1913300]	0.962065	0.776476	1	no	down	14.94	18.57	20.65	18.54	16.27	21.05	25.48	19.97
ENSMUSG00000007783	Cpt1c	carnitine palmitoyltransferase 1c [Source:MGI Symbol;Acc:MGI:2446526]	0.888513	0.782275	1	no	down	0.04	0.15	0.24	0.33	0.12	0.16	0.07	0.23
ENSMUSG00000007805	Twist2	twist basic helix-loop-helix transcription factor 2 [Source:MGI Symbol;Acc:MGI:104685]	0.90178	0.887588	1	no	down	0.05	0.1	0.05	0.01	0.05	0.04	0.15	0
ENSMUSG00000007812	Zfp655	zinc finger protein 655 [Source:MGI Symbol;Acc:MGI:1919861]	0.832159	0.23176	1	no	down	6.51	5.04	8.4	5.97	9.38	7.73	9.93	9.03
ENSMUSG00000007815	Rhoa	ras homolog family member A [Source:MGI Symbol;Acc:MGI:1096342]	0.954634	0.639336	1	no	down	104.76	93.84	82.5	104.92	108.19	108.13	98.02	126.82
ENSMUSG00000007817	Zmiz1	zinc finger, MIZ-type containing 1 [Source:MGI Symbol;Acc:MGI:3040693]	0.861863	0.280919	1	no	down	6.1	4.49	3.95	5.83	6.19	4.95	7.46	9.05
ENSMUSG00000007827	Ankrd26	ankyrin repeat domain 26 [Source:MGI Symbol;Acc:MGI:1917887]	0.977752	0.921777	1	no	down	0.27	0.33	0.48	0.53	0.24	0.28	0.7	0.47
ENSMUSG00000007833	Aldh16a1	aldehyde dehydrogenase 16 family, member A1 [Source:MGI Symbol;Acc:MGI:1916998]	1.08351	0.433465	1	no	up	43.05	26.31	49.17	72.22	23.33	24.78	24.06	29.69
ENSMUSG00000007836	Hnrnpa0	heterogeneous nuclear ribonucleoprotein A0 [Source:MGI Symbol;Acc:MGI:1924384]	0.846038	0.113998	1	no	down	12.62	10.7	9.99	11.13	12.78	13.27	15.45	14.97
ENSMUSG00000007837	Prrg2	proline-rich Gla (G-carboxyglutamic acid) polypeptide 2 [Source:MGI Symbol;Acc:MGI:1929596]	1.18763	0.165846	1	no	up	23.24	21.26	16.88	22.83	21.91	19.71	16.34	19.29
ENSMUSG00000007850	Hnrnph1	heterogeneous nuclear ribonucleoprotein H1 [Source:MGI Symbol;Acc:MGI:1891925]	0.97039	0.814833	1	no	down	17.53	26	17.36	20.02	14.45	22.83	26.29	18.04
ENSMUSG00000007867	Ift43	intraflagellar transport 43 [Source:MGI Symbol;Acc:MGI:1923661]	0.814745	0.336885	1	no	down	3.34	2.99	3.42	2.13	3.6	3.66	3.77	5.21
ENSMUSG00000007872	Id3	inhibitor of DNA binding 3 [Source:MGI Symbol;Acc:MGI:96398]	0.873681	0.274668	1	no	down	31.08	27.39	20.61	27.94	40.92	26.57	33.41	33.81
ENSMUSG00000007877	Tcap	titin-cap [Source:MGI Symbol;Acc:MGI:1330233]	1.03694	0.967407	1	no	up	0	0.08	0.14	0	0	0.07	0.16	0
ENSMUSG00000007880	Arid1a	AT rich interactive domain 1A (SWI-like) [Source:MGI Symbol;Acc:MGI:1935147]	0.798611	0.0484364	0.747942	no	down	4.56	3.93	3.61	5.56	5.06	4.94	5.8	7.96
ENSMUSG00000007888	Crlf1	cytokine receptor-like factor 1 [Source:MGI Symbol;Acc:MGI:1340030]	3.02937	0.284918	1	no	up	0.18	0	0	0	0	0	0	0
ENSMUSG00000007891	Ctsd	cathepsin D [Source:MGI Symbol;Acc:MGI:88562]	1.05375	0.64265	1	no	up	261.96	221.92	191.65	255.75	233.25	211.29	188.8	332.53
ENSMUSG00000007892	Rplp1	ribosomal protein, large, P1 [Source:MGI Symbol;Acc:MGI:1927099]	0.996145	0.972607	1	no	down	1060.76	992.91	763.68	1134.35	1109	1250.19	953.74	1120.72
ENSMUSG00000007907	Cabs1	calcium binding protein, spermatid specific 1 [Source:MGI Symbol;Acc:MGI:1918227]	1	1	1	no	no change	0	0	0	0	0	0	0	0
ENSMUSG00000007908	Hmgcll1	3-hydroxymethyl-3-methylglutaryl-Coenzyme A lyase-like 1 [Source:MGI Symbol;Acc:MGI:2446108]	1	1	1	no	no change	0	0	0	0	0	0	0	0
ENSMUSG00000007944	Ttc9b	tetratricopeptide repeat domain 9B [Source:MGI Symbol;Acc:MGI:1920282]	1.84102	0.564537	1	no	up	0	0.03	0	0	0	0	0	0.01
ENSMUSG00000007946	Phox2a	paired-like homeobox 2a [Source:MGI Symbol;Acc:MGI:106633]	1	1	1	no	no change	0	0	0	0	0	0	0	0
ENSMUSG00000007950	Abhd8	abhydrolase domain containing 8 [Source:MGI Symbol;Acc:MGI:1918946]	0.917685	0.64424	1	no	down	1.48	1.48	1.41	2.49	2.12	2.25	1.4	2.22
ENSMUSG00000007987	Ift22	intraflagellar transport 22 [Source:MGI Symbol;Acc:MGI:1914536]	0.881905	0.44926	1	no	down	1.01	1.25	0.98	1.15	1.83	1.35	1.98	2.31
ENSMUSG00000007989	Fzd3	frizzled class receptor 3 [Source:MGI Symbol;Acc:MGI:108476]	0.949993	0.92695	1	no	down	0.02	0.01	0.01	0.02	0.02	0	0.04	0.01
ENSMUSG00000008028	1700008O03Rik	RIKEN cDNA 1700008O03 gene [Source:MGI Symbol;Acc:MGI:1916599]	0.617946	0.625459	1	no	down	0	0	0	0.03	0	0	0.08	0.03
ENSMUSG00000008035	Mid1ip1	Mid1 interacting protein 1 (gastrulation specific G12-like (zebrafish)) [Source:MGI Symbol;Acc:MGI:1915291]	0.774638	0.161545	1	no	down	30.68	44.94	16.12	32.06	45.09	35.12	23.1	67.91
ENSMUSG00000008036	Ap2s1	adaptor-related protein complex 2, sigma 1 subunit [Source:MGI Symbol;Acc:MGI:2141861]	1.13669	0.249454	1	no	up	81.5	71.73	61.8	79.58	72.09	79.23	61.19	69.19
ENSMUSG00000008090	Fgfrl1	fibroblast growth factor receptor-like 1 [Source:MGI Symbol;Acc:MGI:2150920]	1.58459	0.00249269	0.115194	no	up	18.61	13.35	10.07	12.49	7.01	7.77	8.96	14.25
ENSMUSG00000008129	Brme1	break repair meiotic recombinase recruitment factor 1 [Source:MGI Symbol;Acc:MGI:1921916]	2.17218	0.232192	1	no	up	0.79	0.05	0.07	0.03	0.08	0.03	0	0.03
ENSMUSG00000008136	Fhl2	four and a half LIM domains 2 [Source:MGI Symbol;Acc:MGI:1338762]	0.334184	0.00418876	0.163925	no	down	0.15	0.28	0.15	0.35	0.96	0.51	0.39	1.23
ENSMUSG00000008140	Emc10	ER membrane protein complex subunit 10 [Source:MGI Symbol;Acc:MGI:1916933]	1.09243	0.421735	1	no	up	51.4	42.43	35.43	48.17	48.51	42.63	33.45	47.97
ENSMUSG00000008153	Clstn3	calsyntenin 3 [Source:MGI Symbol;Acc:MGI:2178323]	1.08771	0.705898	1	no	up	9.3	3.1	5.81	2.48	5.91	3.71	3.24	4.01
ENSMUSG00000008167	Fbxw9	F-box and WD-40 domain protein 9 [Source:MGI Symbol;Acc:MGI:1915878]	1.24052	0.0967404	1	no	up	15.24	14.91	10.41	13.63	11.64	13.29	9.65	14.86
ENSMUSG00000008193	Spib	Spi-B transcription factor (Spi-1/PU.1 related) [Source:MGI Symbol;Acc:MGI:892986]	0.255318	0.0015524	0.0840832	no	down	0.2	0.11	0.08	0.52	0.43	0.34	0.52	1.76
ENSMUSG00000008200	Fnbp4	formin binding protein 4 [Source:MGI Symbol;Acc:MGI:1860513]	0.758152	0.0602986	0.838004	no	down	1.45	2.36	3.23	3.21	2.6	2.39	4.48	4.12
ENSMUSG00000008206	Cers4	ceramide synthase 4 [Source:MGI Symbol;Acc:MGI:1914510]	1.23983	0.288413	1	no	up	0.73	1.1	0.51	0.87	0.4	1.35	1.12	1.09
ENSMUSG00000008226	Scrn3	secernin 3 [Source:MGI Symbol;Acc:MGI:1921866]	1.1531	0.248297	1	no	up	13.96	13.97	17.96	15.58	13.67	11.76	20.44	14.59
ENSMUSG00000008301	Phax	phosphorylated adaptor for RNA export [Source:MGI Symbol;Acc:MGI:1891839]	0.916735	0.472566	1	no	down	6.94	7.14	6.48	8.52	6.88	8.43	10.02	9.07
ENSMUSG00000008305	Tle1	transducin-like enhancer of split 1 [Source:MGI Symbol;Acc:MGI:104636]	1.14717	0.180579	1	no	up	30.78	28	23.79	25.91	23.74	25.66	26.64	26.9
ENSMUSG00000008307	1700109H08Rik	RIKEN cDNA 1700109H08 gene [Source:MGI Symbol;Acc:MGI:1924286]	0.870362	0.782381	1	no	down	0.05	0.05	0.12	0.16	0.08	0.05	0.2	1.03
ENSMUSG00000008318	Relt	RELT tumor necrosis factor receptor [Source:MGI Symbol;Acc:MGI:2443373]	0.374779	0.0144664	0.362647	no	down	0.06	0.16	0.09	0.84	0.17	0.45	1.13	1.3
ENSMUSG00000008333	Snrpb2	U2 small nuclear ribonucleoprotein B [Source:MGI Symbol;Acc:MGI:104805]	0.842502	0.355772	1	no	down	2.83	2.94	3.5	2.61	2.34	3.25	5.03	3.17
ENSMUSG00000008348	Ubc	ubiquitin C [Source:MGI Symbol;Acc:MGI:98889]	0.941518	0.656975	1	no	down	1023.99	751.66	547.48	723.91	1005.18	682.53	717.46	1102.54
ENSMUSG00000008373	Prpf31	pre-mRNA processing factor 31 [Source:MGI Symbol;Acc:MGI:1916238]	1.09327	0.463468	1	no	up	5.77	6	4.44	6.52	4.83	6.32	4.45	7.59
ENSMUSG00000008384	Sertad1	SERTA domain containing 1 [Source:MGI Symbol;Acc:MGI:1913438]	0.532386	0.00993482	0.284608	no	down	5.28	3.35	2.43	5.35	14.15	6.84	4.6	5.32
ENSMUSG00000008393	Carhsp1	calcium regulated heat stable protein 1 [Source:MGI Symbol;Acc:MGI:1196368]	1.07387	0.517238	1	no	up	47.34	35.3	28.75	33.28	37.69	33.74	32.73	40.28
ENSMUSG00000008398	Elk3	ELK3, member of ETS oncogene family [Source:MGI Symbol;Acc:MGI:101762]	1.00728	0.95446	1	no	up	2.42	3.02	2.44	3.7	2.06	3.15	3.1	3.91
ENSMUSG00000008429	Herpud2	HERPUD family member 2 [Source:MGI Symbol;Acc:MGI:1915393]	1.04958	0.65277	1	no	up	10.9	9.16	11.16	12.2	9.75	9.76	13.02	11.99
ENSMUSG00000008435	Rdh13	retinol dehydrogenase 13 (all-trans and 9-cis) [Source:MGI Symbol;Acc:MGI:1918732]	1.67396	0.000290442	0.0274907	no	up	4.8	3.83	4.44	4.99	3.73	2.79	2.92	4.33
ENSMUSG00000008438	Adam21	a disintegrin and metallopeptidase domain 21 [Source:MGI Symbol;Acc:MGI:1861229]	1	1	1	no	no change	0	0	0	0	0	0	0	0
ENSMUSG00000008450	Nutf2	nuclear transport factor 2 [Source:MGI Symbol;Acc:MGI:1915301]	1.16244	0.437708	1	no	up	4.03	5.47	7.59	6.49	4.84	5.79	6.18	4.86
ENSMUSG00000008461	Fut1	fucosyltransferase 1 [Source:MGI Symbol;Acc:MGI:109375]	2.36859	0.399288	1	no	up	0	0	0	0.07	0.02	0	0	0
ENSMUSG00000008475	Arpc5	actin related protein 2/3 complex, subunit 5 [Source:MGI Symbol;Acc:MGI:1915021]	0.917876	0.399586	1	no	down	34.09	30.99	36.75	33.85	35.28	34.22	45.04	45.99
ENSMUSG00000008482	Rnf151	ring finger protein 151 [Source:MGI Symbol;Acc:MGI:1914754]	5.08829	0.140834	1	no	up	0.11	0.12	0	0	0	0	0	0
ENSMUSG00000008489	Elavl2	ELAV like RNA binding protein 1 [Source:MGI Symbol;Acc:MGI:1100887]	1	1	1	no	no change	0	0	0	0	0	0	0	0
ENSMUSG00000008496	Pou2f2	POU domain, class 2, transcription factor 2 [Source:MGI Symbol;Acc:MGI:101897]	0.266701	0.00101711	0.063617	no	down	0.13	0.2	0.12	0.14	0.19	0.25	0.4	1.77
ENSMUSG00000008540	Mgst1	microsomal glutathione S-transferase 1 [Source:MGI Symbol;Acc:MGI:1913850]	1.23099	0.102225	1	no	up	6243.47	5668.93	5308.28	5875.54	5690.03	5712.65	4565.5	4677.66
ENSMUSG00000008575	Nfib	nuclear factor I/B [Source:MGI Symbol;Acc:MGI:103188]	0.741646	0.0516717	0.768334	no	down	2.82	2.71	4.08	3.18	3.47	3.45	7.11	4.66
ENSMUSG00000008590	Htr3b	5-hydroxytryptamine (serotonin) receptor 3B [Source:MGI Symbol;Acc:MGI:1861899]	1	1	1	no	no change	0	0	0	0	0	0	0	0
ENSMUSG00000008601	Rab25	RAB25, member RAS oncogene family [Source:MGI Symbol;Acc:MGI:1858203]	0.805823	0.648787	1	no	down	0.16	0.19	0.24	0.59	0.12	0.23	0.2	0.56
ENSMUSG00000008604	Ubqln4	ubiquilin 4 [Source:MGI Symbol;Acc:MGI:2150152]	1.28692	0.0253364	0.514494	no	up	12.33	13.13	13.62	16.61	11.75	12.18	10.54	11.43
ENSMUSG00000008658	Rbfox1	RNA binding protein, fox-1 homolog (C. elegans) 1 [Source:MGI Symbol;Acc:MGI:1926224]	1	1	1	no	no change	0	0	0	0	0	0	0	0
ENSMUSG00000008668	Rps18	ribosomal protein S18 [Source:MGI Symbol;Acc:MGI:98146]	1.00605	0.955556	1	no	up	621.86	651.52	625.83	867.59	715.58	836.12	727.11	765.39
ENSMUSG00000008682	Rpl10	ribosomal protein L10 [Source:MGI Symbol;Acc:MGI:105943]	1.24252	0.0502441	0.764871	no	up	288.81	245.27	309.28	310.26	286.74	271.32	234.74	235.28
ENSMUSG00000008683	Rps15a	ribosomal protein S15A [Source:MGI Symbol;Acc:MGI:2389091]	0.968294	0.739358	1	no	down	288.95	347.27	271.93	368.07	311.48	395.67	368.94	430.67
ENSMUSG00000008690	Ncaph2	non-SMC condensin II complex, subunit H2 [Source:MGI Symbol;Acc:MGI:1289164]	1.09898	0.370813	1	no	up	20.95	18.44	15.78	22.85	18.75	19.97	16.64	20.75
ENSMUSG00000008730	Hipk1	homeodomain interacting protein kinase 1 [Source:MGI Symbol;Acc:MGI:1314873]	0.962389	0.699989	1	no	down	8.49	7.97	8.57	8.89	8.56	8.03	10.77	10.18
ENSMUSG00000008734	Gprc5b	G protein-coupled receptor, family C, group 5, member B [Source:MGI Symbol;Acc:MGI:1927596]	0.395541	0.00979241	0.282374	no	down	0.2	0.3	0.14	0.08	0.22	0.29	0.13	1.36
ENSMUSG00000008763	Man1a2	mannosidase, alpha, class 1A, member 2 [Source:MGI Symbol;Acc:MGI:104676]	0.97638	0.872378	1	no	down	2.64	3.26	4.4	3.63	3.06	2.59	6.12	5.3
ENSMUSG00000008789	Ceacam5	carcinoembryonic antigen-related cell adhesion molecule 5 [Source:MGI Symbol;Acc:MGI:1920500]	1	1	1	no	no change	0	0	0	0	0	0	0	0
ENSMUSG00000008813	Tppp2	tubulin polymerization-promoting protein family member 2 [Source:MGI Symbol;Acc:MGI:2684923]	1	1	1	no	no change	0	0	0	0	0	0	0	0
ENSMUSG00000008822	Acyp1	acylphosphatase 1, erythrocyte (common) type [Source:MGI Symbol;Acc:MGI:1913454]	0.947022	0.76523	1	no	down	9.11	8.27	10.69	7.15	9.11	11.76	10.91	8.62
ENSMUSG00000008843	Cldn13	claudin 13 [Source:MGI Symbol;Acc:MGI:1913102]	0.338506	0.297329	1	no	down	0	0	0	0	0	0	0	0.07
ENSMUSG00000008845	Cd163	CD163 antigen [Source:MGI Symbol;Acc:MGI:2135946]	1.44656	0.0126376	0.33138	no	up	6.97	4.82	8.51	8.93	6.2	5.87	4.7	4.79
ENSMUSG00000008855	Hdac5	histone deacetylase 5 [Source:MGI Symbol;Acc:MGI:1333784]	0.571832	0.00025643	0.0254111	no	down	11.68	9.19	6.12	12.41	21.58	16.71	16.35	20.6
ENSMUSG00000008859	Rala	v-ral simian leukemia viral oncogene A (ras related) [Source:MGI Symbol;Acc:MGI:1927243]	1.00767	0.961173	1	no	up	3.97	4.35	6.53	5.24	3.9	4.58	8.21	4.96
ENSMUSG00000008874	Clec3a	C-type lectin domain family 3, member a [Source:MGI Symbol;Acc:MGI:2685642]	1	1	1	no	no change	0	0	0	0	0	0	0	0
ENSMUSG00000008892	Vdac3	voltage-dependent anion channel 3 [Source:MGI Symbol;Acc:MGI:106922]	1.07024	0.502295	1	no	up	70.03	68.34	66.18	70.55	72.27	69.86	70.74	63.79
ENSMUSG00000008932	Slc1a7	solute carrier family 1 (glutamate transporter), member 7 [Source:MGI Symbol;Acc:MGI:2444087]	1.03742	0.9635	1	no	up	0.04	0.02	0	0.02	0	0.03	0	0.06
ENSMUSG00000008958	Vps72	vacuolar protein sorting 72 [Source:MGI Symbol;Acc:MGI:1202305]	0.945123	0.648024	1	no	down	11.71	11.2	7.02	11.89	13.37	12.09	10.66	14.08
ENSMUSG00000008976	Gabpa	GA repeat binding protein, alpha [Source:MGI Symbol;Acc:MGI:95610]	0.939918	0.67714	1	no	down	5.86	5.23	8.51	6.69	6.11	5.79	11.32	7.96
ENSMUSG00000008999	Bmp7	bone morphogenetic protein 7 [Source:MGI Symbol;Acc:MGI:103302]	1.80553	0.0147743	0.367616	no	up	0.9	1.06	0.7	0.55	0.67	0.48	0.36	0.45
ENSMUSG00000009013	Dynll1	dynein light chain LC8-type 1 [Source:MGI Symbol;Acc:MGI:1861457]	0.809239	0.0910384	1	no	down	6.42	9.52	8.36	7.35	8.1	9.61	9.89	11.34
ENSMUSG00000009030	Pdcl	phosducin-like [Source:MGI Symbol;Acc:MGI:1914716]	1.45937	0.0122027	0.323701	no	up	7.17	6.48	8.72	9.57	4.44	4.04	8.87	6.69
ENSMUSG00000009035	Tmem184b	transmembrane protein 184b [Source:MGI Symbol;Acc:MGI:2445179]	1.05474	0.663526	1	no	up	12.08	10.41	7.28	9.69	9.46	6.73	10.16	11.23
ENSMUSG00000009047	Gm5965	predicted gene 5965 [Source:MGI Symbol;Acc:MGI:3645197]	1	1	1	no	no change	0	0	0	0	0	0	0	0
ENSMUSG00000009070	Rsph14	radial spoke head homolog 14 (Chlamydomonas) [Source:MGI Symbol;Acc:MGI:1918486]	1	1	1	no	no change	0	0	0	0	0	0	0	0
ENSMUSG00000009073	Nf2	neurofibromin 2 [Source:MGI Symbol;Acc:MGI:97307]	1.09506	0.37588	1	no	up	9.38	7.9	9	10.46	8.98	9.35	8.65	10.14
ENSMUSG00000009075	Cabp7	calcium binding protein 7 [Source:MGI Symbol;Acc:MGI:2183437]	3.04848	0.285462	1	no	up	0	0	0.02	0	0	0	0	0
ENSMUSG00000009076	Zmat5	zinc finger, matrin type 5 [Source:MGI Symbol;Acc:MGI:1914428]	0.985262	0.93555	1	no	down	8.67	8.13	5.32	6.48	9.13	8.37	4.75	9.56
ENSMUSG00000009079	Ewsr1	Ewing sarcoma breakpoint region 1 [Source:MGI Symbol;Acc:MGI:99960]	1.01907	0.847842	1	no	up	31.66	63.58	46.47	41.13	38.84	38.93	39.8	35.51
ENSMUSG00000009090	Ap1b1	adaptor protein complex AP-1, beta 1 subunit [Source:MGI Symbol;Acc:MGI:1096368]	1.07731	0.461292	1	no	up	21.03	21.05	15.19	20.74	18.2	18.48	16.51	21.62
ENSMUSG00000009092	Derl3	Der1-like domain family, member 3 [Source:MGI Symbol;Acc:MGI:1917627]	2.09523	0.0201166	0.447228	no	up	3.97	5.7	6.75	20.38	3.38	6.37	1.35	4.11
ENSMUSG00000009093	Gstt4	glutathione S-transferase, theta 4 [Source:MGI Symbol;Acc:MGI:1923136]	0.338506	0.297329	1	no	down	0	0	0	0	0	0	0	0.08
ENSMUSG00000009097	Tbx1	T-box 1 [Source:MGI Symbol;Acc:MGI:98493]	1.0264	0.978537	1	no	up	0	0	0	0.07	0	0	0	0.05
ENSMUSG00000009108	Gnat2	guanine nucleotide binding protein, alpha transducing 2 [Source:MGI Symbol;Acc:MGI:95779]	1.46469	0.147514	1	no	up	1.5	2.41	0.91	1.46	1.33	0.96	1.12	0.53
ENSMUSG00000009112	Bcl2l13	BCL2-like 13 (apoptosis facilitator) [Source:MGI Symbol;Acc:MGI:2136959]	1.10649	0.37108	1	no	up	18.03	12.71	14.52	19.34	10.2	13.75	10.43	19.4
ENSMUSG00000009114	2610028H24Rik	RIKEN cDNA 2610028H24 gene [Source:MGI Symbol;Acc:MGI:1924214]	0.28418	0.247476	1	no	down	0	0	0	0	0	0	0	0.06
ENSMUSG00000009115	Spatc1l	spermatogenesis and centriole associated 1 like [Source:MGI Symbol;Acc:MGI:1923823]	2.42336	0.39335	1	no	up	0	0	0.14	0	0	0.04	0	0
ENSMUSG00000009145	Dqx1	DEAQ RNA-dependent ATPase [Source:MGI Symbol;Acc:MGI:2136388]	0.731178	0.118898	1	no	down	1.99	1.31	0.83	0.82	1.48	1.37	2.1	2.45
ENSMUSG00000009185	Ccl8	chemokine (C-C motif) ligand 8 [Source:MGI Symbol;Acc:MGI:101878]	0.40492	0.356473	1	no	down	0	0	0.4	0	0	0	0	1.42
ENSMUSG00000009207	Lnpk	lunapark, ER junction formation factor [Source:MGI Symbol;Acc:MGI:1918115]	0.849506	0.453674	1	no	down	0.56	0.59	1.36	0.82	0.68	0.95	1.66	1.22
ENSMUSG00000009210	Prr29	proline rich 29 [Source:MGI Symbol;Acc:MGI:1922823]	0.438092	0.399338	1	no	down	0.06	0	0	0	0.2	0	0.06	0
ENSMUSG00000009214	Mymk	myomaker, myoblast fusion factor [Source:MGI Symbol;Acc:MGI:1913389]	1	1	1	no	no change	0	0	0	0	0	0	0	0
ENSMUSG00000009216	Fam163b	family with sequence similarity 163, member B [Source:MGI Symbol;Acc:MGI:1926106]	2.39388	0.36846	1	no	up	0	0	0.02	0.04	0	0	0	0.02
ENSMUSG00000009246	Trpm5	transient receptor potential cation channel, subfamily M, member 5 [Source:MGI Symbol;Acc:MGI:1861718]	0.55286	0.388019	1	no	down	0.01	0.01	0.11	0.11	0	0.07	0.01	0.07
ENSMUSG00000009248	Ascl2	achaete-scute family bHLH transcription factor 2 [Source:MGI Symbol;Acc:MGI:96920]	0.338506	0.297329	1	no	down	0	0	0	0	0	0	0	0.04
ENSMUSG00000009281	Rarres2	retinoic acid receptor responder (tazarotene induced) 2 [Source:MGI Symbol;Acc:MGI:1918910]	1.13189	0.275888	1	no	up	1010.28	864.12	704.59	1005.97	832.12	974.48	715.27	917.99
ENSMUSG00000009291	Pttg1ip	pituitary tumor-transforming 1 interacting protein [Source:MGI Symbol;Acc:MGI:2652132]	0.910482	0.374991	1	no	down	128.66	103.52	83.68	106.58	127.38	122.06	115.52	133.65
ENSMUSG00000009292	Trpm2	transient receptor potential cation channel, subfamily M, member 2 [Source:MGI Symbol;Acc:MGI:1351901]	0.506838	0.0013079	0.0755825	no	down	0.87	1.16	0.75	1.38	2.28	1.44	1.54	4.01
ENSMUSG00000009293	Ube2g2	ubiquitin-conjugating enzyme E2G 2 [Source:MGI Symbol;Acc:MGI:1343188]	1.67426	0.000261595	0.0256994	no	up	34.62	34.26	38.48	49.79	26.56	27.12	24.03	22.06
ENSMUSG00000009350	Mpo	myeloperoxidase [Source:MGI Symbol;Acc:MGI:97137]	0.0101214	0.0011504	0.0686387	no	down	0	0	0	0	0.05	0	0.2	1.2
ENSMUSG00000009356	Lpo	lactoperoxidase [Source:MGI Symbol;Acc:MGI:1923363]	1	1	1	no	no change	0	0	0	0	0	0	0	0
ENSMUSG00000009376	Met	met proto-oncogene [Source:MGI Symbol;Acc:MGI:96969]	0.735388	0.0198764	0.443618	no	down	8.4	10.56	6.78	7.33	10.11	8.28	16.91	13.54
ENSMUSG00000009378	Slc16a12	solute carrier family 16 (monocarboxylic acid transporters), member 12 [Source:MGI Symbol;Acc:MGI:2147716]	1.6383	0.00234457	0.110499	no	up	11.25	8.01	12.56	8.29	4.93	3.97	7.79	9.23
ENSMUSG00000009394	Syn2	synapsin II [Source:MGI Symbol;Acc:MGI:103020]	1.03809	0.966261	1	no	up	0.02	0	0.03	0	0	0	0.02	0.05
ENSMUSG00000009406	Elk1	ELK1, member of ETS oncogene family [Source:MGI Symbol;Acc:MGI:101833]	0.906101	0.469121	1	no	down	1.82	1.65	1.61	2.04	2.05	1.84	1.98	2.67
ENSMUSG00000009418	Nav1	neuron navigator 1 [Source:MGI Symbol;Acc:MGI:2183683]	0.809759	0.222285	1	no	down	0.74	0.42	0.52	0.49	0.37	0.59	1.73	1.51
ENSMUSG00000009470	Tnpo1	transportin 1 [Source:MGI Symbol;Acc:MGI:2681523]	0.944024	0.64916	1	no	down	7.19	8.93	9.15	7.74	7.71	6.57	13.43	10.93
ENSMUSG00000009471	Myod1	myogenic differentiation 1 [Source:MGI Symbol;Acc:MGI:97275]	1	1	1	no	no change	0	0	0	0	0	0	0	0
ENSMUSG00000009487	Otog	otogelin [Source:MGI Symbol;Acc:MGI:1202064]	1	1	1	no	no change	0	0	0	0	0	0	0	0
ENSMUSG00000009535	Rnmt	RNA (guanine-7-) methyltransferase [Source:MGI Symbol;Acc:MGI:1915147]	0.981462	0.886919	1	no	down	2.14	4.46	4.06	4.62	2.45	2.65	5.03	2.74
ENSMUSG00000009545	Kcnq1	potassium voltage-gated channel, subfamily Q, member 1 [Source:MGI Symbol;Acc:MGI:108083]	0.975037	0.90523	1	no	down	0.56	0.61	0.51	0.81	0.7	0.67	0.46	0.91
ENSMUSG00000009549	Srp14	signal recognition particle 14 [Source:MGI Symbol;Acc:MGI:107169]	1.02173	0.839967	1	no	up	54.11	46.22	47.5	51.87	52.37	57.23	50.2	52.79
ENSMUSG00000009551	6330409D20Rik	RIKEN cDNA 6330409D20 gene [Source:MGI Symbol;Acc:MGI:1917980]	0.203663	0.150367	1	no	down	0	0	0	0	0	0.06	0	0.07
ENSMUSG00000009555	Cdk9	cyclin-dependent kinase 9 (CDC2-related kinase) [Source:MGI Symbol;Acc:MGI:1328368]	0.942988	0.587916	1	no	down	16.03	13.22	12.58	19.62	16.08	17.81	17.19	21.49
ENSMUSG00000009563	Tor2a	torsin family 2, member A [Source:MGI Symbol;Acc:MGI:1353596]	1.02411	0.827411	1	no	up	22.17	19.61	16.41	23.59	21.09	23.14	20.06	23.65
ENSMUSG00000009566	Fpgs	folylpolyglutamyl synthetase [Source:MGI Symbol;Acc:MGI:95576]	0.721293	0.0154484	0.379255	no	down	115.11	81.82	61.79	101.37	177.43	123.54	121.48	127.59
ENSMUSG00000009569	Mrtfb	myocardin related transcription factor B [Source:MGI Symbol;Acc:MGI:3050795]	1.10092	0.361247	1	no	up	4.18	4.58	3.59	4.31	3.83	3.46	3.79	4.77
ENSMUSG00000009575	Cbx5	chromobox 5 [Source:MGI Symbol;Acc:MGI:109372]	1.14122	0.245967	1	no	up	3.53	3.63	3.24	4.7	3.27	2.45	3.25	4.89
ENSMUSG00000009580	Odam	odontogenic, ameloblast asssociated [Source:MGI Symbol;Acc:MGI:1916842]	1	1	1	no	no change	0	0	0	0	0	0	0	0
ENSMUSG00000009585	Apobec3	apolipoprotein B mRNA editing enzyme, catalytic polypeptide 3 [Source:MGI Symbol;Acc:MGI:1933111]	0.478931	0.00240308	0.112512	no	down	0.79	1.12	1.35	1.5	2.44	2	2.15	5.38
ENSMUSG00000009588	St6galnac1	ST6 (alpha-N-acetyl-neuraminyl-2,3-beta-galactosyl-1,3)-N-acetylgalactosaminide alpha-2,6-sialyltransferase 1 [Source:MGI Symbol;Acc:MGI:1341826]	1	1	1	no	no change	0	0	0	0	0	0	0	0
ENSMUSG00000009596	Taf7l	TATA-box binding protein associated factor 7 like [Source:MGI Symbol;Acc:MGI:1921719]	1	1	1	no	no change	0	0	0	0	0	0	0	0
ENSMUSG00000009614	Sardh	sarcosine dehydrogenase [Source:MGI Symbol;Acc:MGI:2183102]	0.819902	0.128323	1	no	down	368.96	272.49	200.89	238.65	418.2	371.08	313.1	428.91
ENSMUSG00000009621	Vav2	vav 2 oncogene [Source:MGI Symbol;Acc:MGI:102718]	0.842887	0.120129	1	no	down	9.49	7.74	6.36	8.92	9.68	8.7	9.7	13.03
ENSMUSG00000009628	Tex15	testis expressed gene 15 [Source:MGI Symbol;Acc:MGI:1934816]	0.202211	0.150891	1	no	down	0	0	0	0	0.01	0	0.02	0
ENSMUSG00000009630	Ppp2cb	protein phosphatase 2 (formerly 2A), catalytic subunit, beta isoform [Source:MGI Symbol;Acc:MGI:1321161]	0.959769	0.696731	1	no	down	15.98	16.19	17.15	19.36	18.08	18.82	20.17	20.16
ENSMUSG00000009633	G0s2	G0/G1 switch gene 2 [Source:MGI Symbol;Acc:MGI:1316737]	4.70437	4.42286e-06	0.00161548	yes	up	140.86	77.79	125.71	195.52	12.19	62.88	18.64	26.51
ENSMUSG00000009640	Dmap1	DNA methyltransferase 1-associated protein 1 [Source:MGI Symbol;Acc:MGI:1913483]	0.880125	0.371042	1	no	down	7.9	5.33	4.32	5.86	5.86	7.35	6.39	9.86
ENSMUSG00000009646	Pla2g12b	phospholipase A2, group XIIB [Source:MGI Symbol;Acc:MGI:1917086]	0.700785	0.00684923	0.225981	no	down	31.2	24.1	23.38	25.97	43.79	43.27	39.04	33.01
ENSMUSG00000009647	Mcu	mitochondrial calcium uniporter [Source:MGI Symbol;Acc:MGI:3026965]	0.534824	4.87284e-05	0.00814235	no	down	3.02	2.54	2.36	2.45	4.99	4.77	5.28	5.92
ENSMUSG00000009654	Oit3	oncoprotein induced transcript 3 [Source:MGI Symbol;Acc:MGI:1201782]	1.1644	0.164166	1	no	up	18.54	17.76	15.05	22.29	15.7	17.94	13.98	20.02
ENSMUSG00000009670	Tex11	testis expressed gene 11 [Source:MGI Symbol;Acc:MGI:1933237]	0.282956	0.200365	1	no	down	0	0.02	0	0	0.07	0	0	0.02
ENSMUSG00000009681	Bcr	BCR activator of RhoGEF and GTPase [Source:MGI Symbol;Acc:MGI:88141]	0.803083	0.0562088	0.804921	no	down	8.95	5.74	5.53	6.91	9.37	7.57	9.48	10.85
ENSMUSG00000009687	Fxyd5	FXYD domain-containing ion transport regulator 5 [Source:MGI Symbol;Acc:MGI:1201785]	0.563321	0.00374574	0.151156	no	down	6.55	6.41	5.03	8.33	17.46	8.72	7.99	17.67
ENSMUSG00000009731	Kcnd1	potassium voltage-gated channel, Shal-related family, member 1 [Source:MGI Symbol;Acc:MGI:96671]	0.542106	0.364604	1	no	down	0	0.03	0	0.02	0.02	0.02	0.04	0.02
ENSMUSG00000009733	Tfcp2	transcription factor CP2 [Source:MGI Symbol;Acc:MGI:98509]	0.932707	0.644105	1	no	down	2.12	1.91	1.98	2.51	2.15	1.96	2.5	3.05
ENSMUSG00000009734	Pou6f2	POU domain, class 6, transcription factor 2 [Source:MGI Symbol;Acc:MGI:2443631]	1	1	1	no	no change	0	0	0	0	0	0	0	0
ENSMUSG00000009739	Pou6f1	POU domain, class 6, transcription factor 1 [Source:MGI Symbol;Acc:MGI:102935]	0.802714	0.151604	1	no	down	2.11	1.96	1.08	1.66	1.78	2.87	2.76	2.78
ENSMUSG00000009741	Ubp1	upstream binding protein 1 [Source:MGI Symbol;Acc:MGI:104889]	1.1145	0.331098	1	no	up	15.29	15.41	17.81	17.43	14.4	17.75	19.23	13.68
ENSMUSG00000009772	Nuak2	NUAK family, SNF1-like kinase, 2 [Source:MGI Symbol;Acc:MGI:1921387]	1.01925	0.895647	1	no	up	4.32	5.95	3.27	4.13	5.26	4.64	3.16	5.71
ENSMUSG00000009828	Cilk1	ciliogenesis associated kinase 1 [Source:MGI Symbol;Acc:MGI:1934157]	1.49439	0.00234842	0.110589	no	up	4.4	5.14	5.87	6.32	3.85	4.11	4.51	6.56
ENSMUSG00000009863	Sdhb	succinate dehydrogenase complex, subunit B, iron sulfur (Ip) [Source:MGI Symbol;Acc:MGI:1914930]	1.14196	0.238901	1	no	up	247.01	230.66	175.93	217.69	216.86	225.42	166.11	213.07
ENSMUSG00000009876	Cox4i2	cytochrome c oxidase subunit 4I2 [Source:MGI Symbol;Acc:MGI:2135755]	1.22595	0.775683	1	no	up	0	0.22	0.21	0.22	0.34	0.1	0.12	0
ENSMUSG00000009894	Snap47	synaptosomal-associated protein, 47 [Source:MGI Symbol;Acc:MGI:1915076]	1.16547	0.173129	1	no	up	59.92	50.42	43.62	47.89	51.53	48.12	38.16	53.33
ENSMUSG00000009900	Wnt3a	wingless-type MMTV integration site family, member 3A [Source:MGI Symbol;Acc:MGI:98956]	1	1	1	no	no change	0	0	0	0	0	0	0	0
ENSMUSG00000009905	Kdsr	3-ketodihydrosphingosine reductase [Source:MGI Symbol;Acc:MGI:1918000]	1.0656	0.60129	1	no	up	4.31	2.43	5.85	3.84	3.74	4.29	3.43	2.87
ENSMUSG00000009907	Vps4b	vacuolar protein sorting 4B [Source:MGI Symbol;Acc:MGI:1100499]	1.09117	0.474242	1	no	up	13.24	16.16	18.28	16.43	13.85	14.91	19.34	16.8
ENSMUSG00000009927	Rps25	ribosomal protein S25 [Source:MGI Symbol;Acc:MGI:1922867]	1.05162	0.635956	1	no	up	416.86	482.01	470.31	540.64	491.72	552.42	473.43	483.33
ENSMUSG00000009941	Nxf2	nuclear RNA export factor 2 [Source:MGI Symbol;Acc:MGI:1933192]	3.04848	0.285462	1	no	up	0	0	0.02	0	0	0	0	0
ENSMUSG00000009995	Tafazzin	tafazzin, phospholipid-lysophospholipid transacylase [Source:MGI Symbol;Acc:MGI:109626]	0.950055	0.647546	1	no	down	16.54	11.06	9.31	13.77	15.17	11.67	13.15	14.83
ENSMUSG00000010021	Kif19a	kinesin family member 19A [Source:MGI Symbol;Acc:MGI:2447024]	0.724102	0.552506	1	no	down	0.08	0.32	0.18	0.08	0.23	0	0.07	0.39
ENSMUSG00000010025	Aldh3a2	aldehyde dehydrogenase family 3, subfamily A2 [Source:MGI Symbol;Acc:MGI:1353452]	1.80408	2.76811e-05	0.00553428	no	up	144.46	101.01	112.79	114.25	80.07	68.1	62.96	68.72
ENSMUSG00000010044	Zmynd10	zinc finger, MYND domain containing 10 [Source:MGI Symbol;Acc:MGI:2387863]	1.03028	0.967927	1	no	up	0.04	0.05	0	0.09	0.09	0.18	0	0.05
ENSMUSG00000010045	Tmem115	transmembrane protein 115 [Source:MGI Symbol;Acc:MGI:1930765]	1.24596	0.0833704	0.992571	no	up	13.19	13.22	10.75	17.74	11.36	13.97	9.85	11.49
ENSMUSG00000010047	Hyal2	hyaluronoglucosaminidase 2 [Source:MGI Symbol;Acc:MGI:1196334]	0.904717	0.401304	1	no	down	40.09	31.37	24.03	39.97	37.96	42.88	28.78	38.48
ENSMUSG00000010048	Ifrd2	interferon-related developmental regulator 2 [Source:MGI Symbol;Acc:MGI:1316708]	1.25501	0.0445921	0.717352	no	up	32.08	27.35	29.75	32.73	22.65	28.51	17.22	26.61
ENSMUSG00000010051	Hyal1	hyaluronoglucosaminidase 1 [Source:MGI Symbol;Acc:MGI:96298]	1.16709	0.158557	1	no	up	19.9	18.56	14.15	18.02	14.13	14.62	15.6	21.62
ENSMUSG00000010054	Tusc2	tumor suppressor 2, mitochondrial calcium regulator [Source:MGI Symbol;Acc:MGI:1931086]	1.11022	0.373795	1	no	up	20.52	17.62	19.54	21.37	18.34	23.15	15.71	20.02
ENSMUSG00000010057	Nprl2	NPR2 like, GATOR1 complex subunit [Source:MGI Symbol;Acc:MGI:1914482]	1.07521	0.57321	1	no	up	13.08	12.22	9.63	11.99	11.53	13.61	9.53	10.9
ENSMUSG00000010064	Slc38a3	solute carrier family 38, member 3 [Source:MGI Symbol;Acc:MGI:1923507]	1.37152	0.0267932	0.532128	no	up	1399.03	1111.75	651.28	944.89	763.25	680.27	784.92	996.8
ENSMUSG00000010066	Cacna2d2	calcium channel, voltage-dependent, alpha 2/delta subunit 2 [Source:MGI Symbol;Acc:MGI:1929813]	1	1	1	no	no change	0	0	0	0	0	0	0	0
ENSMUSG00000010067	Rassf1	Ras association (RalGDS/AF-6) domain family member 1 [Source:MGI Symbol;Acc:MGI:1928386]	0.5405	0.0010508	0.0650809	no	down	2.78	1.86	2.24	3.12	6.58	3.89	4.91	5.93
ENSMUSG00000010080	Epn3	epsin 3 [Source:MGI Symbol;Acc:MGI:1919139]	1.22851	0.72499	1	no	up	0	0.18	0.07	0.07	0.18	0.01	0.02	0.06
ENSMUSG00000010086	Rnf112	ring finger protein 112 [Source:MGI Symbol;Acc:MGI:106611]	1	1	1	no	no change	0	0	0	0	0	0	0	0
ENSMUSG00000010095	Slc3a2	solute carrier family 3 (activators of dibasic and neutral amino acid transport), member 2 [Source:MGI Symbol;Acc:MGI:96955]	1.08195	0.50722	1	no	up	28.07	30.36	22.49	31.85	33.56	26.18	19.59	31.32
ENSMUSG00000010097	Nxf1	nuclear RNA export factor 1 [Source:MGI Symbol;Acc:MGI:1858330]	1.1135	0.33191	1	no	up	14.45	18.45	17.07	26.04	17.44	16.69	17.6	20.87
ENSMUSG00000010110	Stx5a	syntaxin 5A [Source:MGI Symbol;Acc:MGI:1928483]	1.86438	1.99747e-05	0.00448094	no	up	39.48	41.84	37.12	63.7	26.34	27.39	23.33	26.86
ENSMUSG00000010122	Slc47a1	solute carrier family 47, member 1 [Source:MGI Symbol;Acc:MGI:1914723]	1.10199	0.359814	1	no	up	46.5	38.92	32.98	36.49	40.53	33.69	32.35	45.98
ENSMUSG00000010136	Pifo	primary cilia formation [Source:MGI Symbol;Acc:MGI:1923670]	0.337407	0.29759	1	no	down	0	0	0	0	0.08	0	0	0
ENSMUSG00000010142	Tnfrsf13b	tumor necrosis factor receptor superfamily, member 13b [Source:MGI Symbol;Acc:MGI:1889411]	0.266863	0.00468594	0.175085	no	down	0.14	0.02	0.11	0.31	0.22	0.32	0.8	1.74
ENSMUSG00000010154	Spire2	spire type actin nucleation factor 2 [Source:MGI Symbol;Acc:MGI:2446256]	0.179017	0.0167587	0.400215	no	down	0.03	0	0.05	0	0.14	0.07	0.03	0.3
ENSMUSG00000010175	Prox1	prospero homeobox 1 [Source:MGI Symbol;Acc:MGI:97772]	1.10484	0.457311	1	no	up	11.51	11.05	9.55	16.46	8.54	9.14	17.64	11.87
ENSMUSG00000010205	Raver1	ribonucleoprotein, PTB-binding 1 [Source:MGI Symbol;Acc:MGI:1919016]	1.18094	0.175177	1	no	up	8.56	7.89	6.03	10.36	7.13	7.91	5.73	8.84
ENSMUSG00000010277	2610507B11Rik	RIKEN cDNA 2610507B11 gene [Source:MGI Symbol;Acc:MGI:1919753]	1.10774	0.32663	1	no	up	49.99	40.54	42.62	49.8	42.46	45.55	37.09	43.73
ENSMUSG00000010290	AI597479	expressed sequence AI597479 [Source:MGI Symbol;Acc:MGI:2138299]	0.940572	0.619466	1	no	down	2.73	2.99	3.42	3.4	3.53	3.21	4.01	3.58
ENSMUSG00000010307	Tmem86a	transmembrane protein 86A [Source:MGI Symbol;Acc:MGI:1915143]	0.691061	0.0604856	0.839374	no	down	5.23	4.91	3.13	5.13	4.29	5.34	5.37	14.57
ENSMUSG00000010311	Optc	opticin [Source:MGI Symbol;Acc:MGI:2151113]	1.03317	0.965448	1	no	up	0.04	0.13	0	0.04	0.06	0.05	0.08	0
ENSMUSG00000010342	Tex14	testis expressed gene 14 [Source:MGI Symbol;Acc:MGI:1933227]	1.26701	0.771645	1	no	up	0	0.02	0	0.03	0	0.25	0	0.16
ENSMUSG00000010358	Ifi35	interferon-induced protein 35 [Source:MGI Symbol;Acc:MGI:1917360]	1.10799	0.463133	1	no	up	23.51	22.19	18.62	22.52	25.08	23.37	12.16	24.01
ENSMUSG00000010362	Rdm1	RAD52 motif 1 [Source:MGI Symbol;Acc:MGI:1913849]	1.05999	0.668173	1	no	up	11.38	9.65	7.38	10.55	9.19	11.45	8.91	9.71
ENSMUSG00000010376	Nedd8	neural precursor cell expressed, developmentally down-regulated gene 8 [Source:MGI Symbol;Acc:MGI:97301]	1.07051	0.511071	1	no	up	82.54	80.47	69.67	93.49	66.2	92.39	87.17	87.03
ENSMUSG00000010392	Gosr1	golgi SNAP receptor complex member 1 [Source:MGI Symbol;Acc:MGI:1858260]	1.15537	0.155665	1	no	up	10.67	9.55	10.61	10.86	9.02	9.04	10.57	10.12
ENSMUSG00000010406	Mrpl52	mitochondrial ribosomal protein L52 [Source:MGI Symbol;Acc:MGI:1916086]	1.12233	0.347056	1	no	up	117	132.34	108.27	132.73	130.62	141.58	109.81	117.77
ENSMUSG00000010435	Spaca7	sperm acrosome associated 7 [Source:MGI Symbol;Acc:MGI:1925884]	3.02227	0.284739	1	no	up	0	0	0	0.1	0	0	0	0
ENSMUSG00000010453	Kansl3	KAT8 regulatory NSL complex subunit 3 [Source:MGI Symbol;Acc:MGI:1918055]	1.03799	0.731631	1	no	up	13.16	9.05	9.85	11.39	9.53	10.47	13.21	11.8
ENSMUSG00000010461	Eya4	EYA transcriptional coactivator and phosphatase 4 [Source:MGI Symbol;Acc:MGI:1337104]	0.197661	0.0120532	0.320781	no	down	0	0	0.01	0.05	0.05	0.05	0.07	0.1
ENSMUSG00000010476	Ebf3	early B cell factor 3 [Source:MGI Symbol;Acc:MGI:894289]	0.792346	0.774449	1	no	down	0.03	0	0	0.1	0.04	0.02	0.01	0
ENSMUSG00000010492	Uckl1os	uridine-cytidine kinase 1-like 1, opposite strand [Source:MGI Symbol;Acc:MGI:3801877]	0.921083	0.904538	1	no	down	0.06	0.17	0.08	0	0.14	0.05	0.03	0
ENSMUSG00000010505	Myt1	myelin transcription factor 1 [Source:MGI Symbol;Acc:MGI:1100535]	1	1	1	no	no change	0	0	0	0	0	0	0	0
ENSMUSG00000010517	Faf1	Fas-associated factor 1 [Source:MGI Symbol;Acc:MGI:109419]	1.00989	0.92158	1	no	up	7.58	7.68	6.83	7.17	7.3	7.11	7.93	8.91
ENSMUSG00000010529	Gm266	predicted gene 266 [Source:MGI Symbol;Acc:MGI:2685112]	1.03065	0.978159	1	no	up	0	0.06	0	0	0.05	0	0	0
ENSMUSG00000010538	Tsacc	TSSK6 activating co-chaperone [Source:MGI Symbol;Acc:MGI:1924177]	1.00964	0.970172	1	no	up	2.65	2.85	2.79	2.78	3.2	3.4	3.13	2.35
ENSMUSG00000010554	Mettl16	methyltransferase like 16 [Source:MGI Symbol;Acc:MGI:1914743]	0.996463	0.978357	1	no	down	3.56	2.94	5.57	3.46	4.73	3.42	5.1	3.49
ENSMUSG00000010592	Dazl	deleted in azoospermia-like [Source:MGI Symbol;Acc:MGI:1342328]	3.04848	0.285462	1	no	up	0	0	0.02	0	0	0	0	0
ENSMUSG00000010601	Apol7a	apolipoprotein L 7a [Source:MGI Symbol;Acc:MGI:1923011]	1.05297	0.655139	1	no	up	49.9	41.6	34.68	30.45	40.87	33.47	39.27	48.46
ENSMUSG00000010607	Pigyl	phosphatidylinositol glycan anchor biosynthesis, class Y-like [Source:MGI Symbol;Acc:MGI:1913518]	1.02676	0.833158	1	no	up	33.38	30.79	21.43	35.11	32.71	33.87	30.74	30.56
ENSMUSG00000010608	Rbm25	RNA binding motif protein 25 [Source:MGI Symbol;Acc:MGI:1914289]	1.3664	0.0715014	0.916569	no	up	8.21	8.01	14.96	9.19	4.59	7.31	12.05	8.03
ENSMUSG00000010609	Psen2	presenilin 2 [Source:MGI Symbol;Acc:MGI:109284]	0.572524	0.000111763	0.0142149	no	down	173.17	134.56	90.86	101.83	306.31	246.63	251.86	285.11
ENSMUSG00000010651	Acaa1b	acetyl-Coenzyme A acyltransferase 1B [Source:MGI Symbol;Acc:MGI:3605455]	1.58376	0.00503053	0.183743	no	up	836.87	465.5	591.45	568.32	565.84	398.99	375.9	313.08
ENSMUSG00000010660	Plcd1	phospholipase C, delta 1 [Source:MGI Symbol;Acc:MGI:97614]	0.706769	0.297535	1	no	down	0.12	0.15	0.2	0.21	0.25	0.2	0.19	0.45
ENSMUSG00000010663	Fads1	fatty acid desaturase 1 [Source:MGI Symbol;Acc:MGI:1923517]	1.46268	0.00287744	0.12651	no	up	159.55	152.21	153.01	245.84	115.81	102.71	145.4	156.87
ENSMUSG00000010721	Lmbr1	limb region 1 [Source:MGI Symbol;Acc:MGI:1861746]	0.73627	0.10011	1	no	down	0.49	0.42	0.56	0.56	1.05	0.81	0.95	0.82
ENSMUSG00000010751	Tnfrsf22	tumor necrosis factor receptor superfamily, member 22 [Source:MGI Symbol;Acc:MGI:1930270]	0.95776	0.880896	1	no	down	0.43	0.23	0.25	0.48	0.35	0.34	0.29	1.42
ENSMUSG00000010755	Cars	cysteinyl-tRNA synthetase [Source:MGI Symbol;Acc:MGI:1351477]	0.915677	0.45762	1	no	down	10.24	14.46	11.8	16.25	15.29	16.12	16.52	15.27
ENSMUSG00000010760	Phlda2	pleckstrin homology like domain, family A, member 2 [Source:MGI Symbol;Acc:MGI:1202307]	1.19137	0.773495	1	no	up	0.1	0.55	0.2	0.81	0.11	0.1	0.34	0.5
ENSMUSG00000010796	Asz1	ankyrin repeat, SAM and basic leucine zipper domain containing 1 [Source:MGI Symbol;Acc:MGI:1921318]	0.61844	0.639983	1	no	down	0.12	0	0	0	0	0	0	0.1
ENSMUSG00000010797	Wnt2	wingless-type MMTV integration site family, member 2 [Source:MGI Symbol;Acc:MGI:98954]	1.0501	0.816223	1	no	up	2.44	1.88	2.19	1.54	2.79	2.62	1.18	1.52
ENSMUSG00000010803	Gabra1	gamma-aminobutyric acid (GABA) A receptor, subunit alpha 1 [Source:MGI Symbol;Acc:MGI:95613]	1	1	1	no	no change	0	0	0	0	0	0	0	0
ENSMUSG00000010825	Grid2ip	glutamate receptor, ionotropic, delta 2 (Grid2) interacting protein 1 [Source:MGI Symbol;Acc:MGI:2176213]	1	1	1	no	no change	0	0	0	0	0	0	0	0
ENSMUSG00000010830	Kdelr3	KDEL (Lys-Asp-Glu-Leu) endoplasmic reticulum protein retention receptor 3 [Source:MGI Symbol;Acc:MGI:2145953]	0.493352	0.0714481	0.916505	no	down	0.39	0.37	0.17	0.27	0.61	0.33	0.29	1.5
ENSMUSG00000010841	Cfap97d1	CFAP97 domain containing 1 [Source:MGI Symbol;Acc:MGI:1922687]	1	1	1	no	no change	0	0	0	0	0	0	0	0
ENSMUSG00000010911	Apip	APAF1 interacting protein [Source:MGI Symbol;Acc:MGI:1926788]	1.2125	0.156489	1	no	up	22	23.5	18.89	17.51	19.96	20.86	16.99	16.98
ENSMUSG00000010914	Pdhx	pyruvate dehydrogenase complex, component X [Source:MGI Symbol;Acc:MGI:1351627]	1.48647	0.00264559	0.11945	no	up	18.06	23.99	21.14	22.12	14.18	19.42	12.19	16.48
ENSMUSG00000010936	Vac14	Vac14 homolog (S. cerevisiae) [Source:MGI Symbol;Acc:MGI:2157980]	1.38648	0.00860656	0.259884	no	up	10.6	10.74	9.5	9.68	8.07	7.71	5.93	9.44
ENSMUSG00000011008	Mcoln2	mucolipin 2 [Source:MGI Symbol;Acc:MGI:1915529]	0.345138	0.0515684	0.767398	no	down	0.26	0.02	0.07	0.09	0.04	0.06	0.25	0.26
ENSMUSG00000011034	Slc5a1	solute carrier family 5 (sodium/glucose cotransporter), member 1 [Source:MGI Symbol;Acc:MGI:107678]	0.52266	0.0487918	0.751394	no	down	0.23	0.17	0.13	0.48	0.46	0.37	0.19	1.07
ENSMUSG00000011096	Akt1s1	AKT1 substrate 1 (proline-rich) [Source:MGI Symbol;Acc:MGI:1914855]	0.992122	0.941076	1	no	down	39.09	36.96	38.95	39.56	43.91	42.12	33.09	42.4
ENSMUSG00000011114	Tbrg1	transforming growth factor beta regulated gene 1 [Source:MGI Symbol;Acc:MGI:1100877]	1.22968	0.0665736	0.883616	no	up	24.88	24.2	24.3	29.79	23.3	23.26	17.4	25.99
ENSMUSG00000011118	Panx3	pannexin 3 [Source:MGI Symbol;Acc:MGI:1918881]	1	1	1	no	no change	0	0	0	0	0	0	0	0
ENSMUSG00000011148	Adssl1	adenylosuccinate synthetase like 1 [Source:MGI Symbol;Acc:MGI:87947]	1.12124	0.313435	1	no	up	18.16	13.94	11.54	14.02	13.98	12.37	13.81	15.19
ENSMUSG00000011154	Cfap161	cilia and flagella associated protein 161 [Source:MGI Symbol;Acc:MGI:1922806]	1	1	1	no	no change	0	0	0	0	0	0	0	0
ENSMUSG00000011158	Brf1	BRF1, RNA polymerase III transcription initiation factor 90 kDa subunit [Source:MGI Symbol;Acc:MGI:1919558]	0.955226	0.701076	1	no	down	5.12	4.2	4.96	4.61	5.14	4.93	6.11	6.31
ENSMUSG00000011171	Vipr2	vasoactive intestinal peptide receptor 2 [Source:MGI Symbol;Acc:MGI:107166]	0.621731	0.628666	1	no	down	0	0.02	0	0	0.02	0	0	0.02
ENSMUSG00000011179	Odc1	ornithine decarboxylase, structural 1 [Source:MGI Symbol;Acc:MGI:97402]	1.40241	0.00499317	0.18273	no	up	43.16	52.05	54.85	60.03	40.07	44.65	34.27	42.23
ENSMUSG00000011254	Thg1l	tRNA-histidine guanylyltransferase 1-like (S. cerevisiae) [Source:MGI Symbol;Acc:MGI:1913878]	0.862253	0.504132	1	no	down	0.57	0.72	0.89	0.98	0.75	0.96	0.81	1.04
ENSMUSG00000011256	Adam19	a disintegrin and metallopeptidase domain 19 (meltrin beta) [Source:MGI Symbol;Acc:MGI:105377]	0.538073	0.00916337	0.270253	no	down	0.17	0.23	0.12	0.28	0.41	0.31	0.42	0.45
ENSMUSG00000011257	Pabpc4	poly(A) binding protein, cytoplasmic 4 [Source:MGI Symbol;Acc:MGI:2385206]	1.19985	0.0787832	0.962699	no	up	16.61	15.25	16.58	23.12	16.16	15.61	18.11	15.78
ENSMUSG00000011263	Exoc3l2	exocyst complex component 3-like 2 [Source:MGI Symbol;Acc:MGI:1921713]	1.72196	0.00321114	0.136342	no	up	3.36	3.27	2.86	5.13	1.76	2.86	1.41	1.88
ENSMUSG00000011267	Zfp296	zinc finger protein 296 [Source:MGI Symbol;Acc:MGI:1926956]	0.655346	0.345913	1	no	down	0.12	0.37	0.08	0.08	0.28	0.19	0.26	0.36
ENSMUSG00000011305	Plin5	perilipin 5 [Source:MGI Symbol;Acc:MGI:1914218]	1.59231	0.00420422	0.16408	no	up	21.06	16.31	25.58	30.58	19.74	17.23	10.81	14.48
ENSMUSG00000011306	Sugp1	SURP and G patch domain containing 1 [Source:MGI Symbol;Acc:MGI:1917866]	1.15735	0.222516	1	no	up	7.79	6.83	5.67	9.34	7.07	6.57	5.73	7.89
ENSMUSG00000011349	Dmrtc2	doublesex and mab-3 related transcription factor like family C2 [Source:MGI Symbol;Acc:MGI:1918491]	1	1	1	no	no change	0	0	0	0	0	0	0	0
ENSMUSG00000011350	Gm5893	predicted gene 5893 [Source:MGI Symbol;Acc:MGI:3645761]	1	1	1	no	no change	0	0	0	0	0	0	0	0
ENSMUSG00000011382	Dhdh	dihydrodiol dehydrogenase (dimeric) [Source:MGI Symbol;Acc:MGI:1919005]	0.948559	0.640312	1	no	down	25.6	19.68	20.45	20.69	20.02	19.14	32.9	26.53
ENSMUSG00000011427	Zfp790	zinc finger protein 790 [Source:MGI Symbol;Acc:MGI:1923431]	1.36144	0.0928995	1	no	up	1.99	2.93	2.22	2.76	1.54	1.49	2.94	1.19
ENSMUSG00000011463	Cpb1	carboxypeptidase B1 (tissue) [Source:MGI Symbol;Acc:MGI:1923953]	0.336122	0.297928	1	no	down	0	0	0	0	0	0	0.02	0
ENSMUSG00000011486	Slc25a41	solute carrier family 25, member 41 [Source:MGI Symbol;Acc:MGI:2144215]	1	1	1	no	no change	0	0	0	0	0	0	0	0
ENSMUSG00000011589	Fsd1	fibronectin type 3 and SPRY domain-containing protein [Source:MGI Symbol;Acc:MGI:1934858]	0.337407	0.29759	1	no	down	0	0	0	0	1.94	0	0	0
ENSMUSG00000011632	Pinlyp	phospholipase A2 inhibitor and LY6/PLAUR domain containing [Source:MGI Symbol;Acc:MGI:3615324]	1	1	1	no	no change	0	0	0	0	0	0	0	0
ENSMUSG00000011658	Fuz	fuzzy planar cell polarity protein [Source:MGI Symbol;Acc:MGI:1917550]	1.0504	0.746362	1	no	up	6.9	6.22	4.03	3.88	5	5.29	5.09	6.92
ENSMUSG00000011751	Sptbn4	spectrin beta, non-erythrocytic 4 [Source:MGI Symbol;Acc:MGI:1890574]	0.62048	0.627186	1	no	down	0	0	0.01	0	0.01	0	0	0.01
ENSMUSG00000011752	Pgam1	phosphoglycerate mutase 1 [Source:MGI Symbol;Acc:MGI:97552]	1.04822	0.645628	1	no	up	148.79	139.84	121.63	128.97	151.49	132.1	129.83	138.04
ENSMUSG00000011831	Evi5	ecotropic viral integration site 5 [Source:MGI Symbol;Acc:MGI:104736]	0.525903	0.00179802	0.0922154	no	down	11.48	13.11	13.57	17.73	14.91	21.7	41.55	18.98
ENSMUSG00000011832	Evi5l	ecotropic viral integration site 5 like [Source:MGI Symbol;Acc:MGI:2442167]	0.779756	0.166991	1	no	down	1.72	1.42	1.36	1.69	1.85	1.92	1.01	2.18
ENSMUSG00000011837	Snapc2	small nuclear RNA activating complex, polypeptide 2 [Source:MGI Symbol;Acc:MGI:1914861]	0.947374	0.702764	1	no	down	6.6	5.83	4.91	7.8	7.23	8.51	6.3	6.84
ENSMUSG00000011877	Git1	GIT ArfGAP 1 [Source:MGI Symbol;Acc:MGI:1927140]	0.900508	0.398999	1	no	down	3	3.19	2.87	3.75	3.66	3.56	3.02	4.97
ENSMUSG00000011884	Gltp	glycolipid transfer protein [Source:MGI Symbol;Acc:MGI:1929253]	0.692795	0.0909858	1	no	down	3.68	3.69	2.06	4.18	4.16	3.38	3.16	11.09
ENSMUSG00000011958	Bnip2	BCL2/adenovirus E1B interacting protein 2 [Source:MGI Symbol;Acc:MGI:109327]	0.959163	0.720877	1	no	down	13.38	11.49	14.07	18.66	10.65	12.72	23.62	17.45
ENSMUSG00000011960	Ccnt1	cyclin T1 [Source:MGI Symbol;Acc:MGI:1328363]	1.18593	0.213129	1	no	up	3.73	3.54	3.65	4.17	3.4	2.66	4.62	3.55
ENSMUSG00000012017	Scarf2	scavenger receptor class F, member 2 [Source:MGI Symbol;Acc:MGI:1858430]	0.641223	0.0214183	0.463683	no	down	0.94	0.91	0.59	1.29	1.31	1.56	1.28	2.15
ENSMUSG00000012042	4930579F01Rik	RIKEN cDNA 4930579F01 gene [Source:MGI Symbol;Acc:MGI:1914991]	0.698732	0.509002	1	no	down	0.15	0.07	0.07	0.09	0.16	0	0.18	0.29
ENSMUSG00000012076	Brms1l	breast cancer metastasis-suppressor 1-like [Source:MGI Symbol;Acc:MGI:1196337]	0.813884	0.294757	1	no	down	1.13	1.2	2.61	0.74	0.92	0.84	1.74	1.52
ENSMUSG00000012114	Med15	mediator complex subunit 15 [Source:MGI Symbol;Acc:MGI:2137379]	0.911364	0.440181	1	no	down	9.45	8.69	5.68	10.88	8.85	9.83	9.25	13.59
ENSMUSG00000012117	Dhdds	dehydrodolichyl diphosphate synthase [Source:MGI Symbol;Acc:MGI:1914672]	1.31271	0.033635	0.613091	no	up	17.77	15.52	13.66	17.6	13.91	14.92	8.92	15.57
ENSMUSG00000012123	Crybg2	crystallin beta-gamma domain containing 2 [Source:MGI Symbol;Acc:MGI:1334463]	1.63385	0.0796608	0.965554	no	up	2.17	1.21	1.24	0.99	0.63	1.11	0.44	1.33
ENSMUSG00000012126	Ubxn11	UBX domain protein 11 [Source:MGI Symbol;Acc:MGI:1914836]	0.663176	0.542947	1	no	down	0.18	0	0	0.52	0.17	0.25	0.04	0.05
ENSMUSG00000012187	Mogat1	monoacylglycerol O-acyltransferase 1 [Source:MGI Symbol;Acc:MGI:1915643]	2.29215	0.0781241	0.958551	no	up	0.82	0.4	0.91	0.06	0.78	0.48	0.99	0.87
ENSMUSG00000012211	Tex22	testis expressed gene 22 [Source:MGI Symbol;Acc:MGI:1922921]	1	1	1	no	no change	0	0	0	0	0	0	0	0
ENSMUSG00000012282	Wnt8a	wingless-type MMTV integration site family, member 8A [Source:MGI Symbol;Acc:MGI:107924]	1	1	1	no	no change	0	0	0	0	0	0	0	0
ENSMUSG00000012296	Tjap1	tight junction associated protein 1 [Source:MGI Symbol;Acc:MGI:1921344]	0.784484	0.0971458	1	no	down	3.6	3.28	4.42	2.78	4.47	5.06	4.55	4.99
ENSMUSG00000012350	Ehf	ets homologous factor [Source:MGI Symbol;Acc:MGI:1270840]	0.746048	0.394684	1	no	down	0.04	0.13	0.17	0.18	0.15	0.15	0.17	0.29
ENSMUSG00000012396	Nanog	Nanog homeobox [Source:MGI Symbol;Acc:MGI:1919200]	1	1	1	no	no change	0	0	0	0	0	0	0	0
ENSMUSG00000012405	Rpl15	ribosomal protein L15 [Source:MGI Symbol;Acc:MGI:1913730]	0.992802	0.944417	1	no	down	151.09	129.7	121.04	163.67	147.26	154.58	124.83	146.37
ENSMUSG00000012422	Tmem167	transmembrane protein 167 [Source:MGI Symbol;Acc:MGI:1913324]	1.20502	0.246479	1	no	up	1.84	2.53	3.93	2.85	1.85	2.68	3.45	2.2
ENSMUSG00000012428	Steap4	STEAP family member 4 [Source:MGI Symbol;Acc:MGI:1923560]	0.881098	0.484654	1	no	down	53.32	54.64	95.4	96.84	134.37	98.91	62.15	62.59
ENSMUSG00000012429	Mplkip	M-phase specific PLK1 intereacting protein [Source:MGI Symbol;Acc:MGI:1913558]	0.774761	0.141153	1	no	down	3.17	2.24	2.22	2.52	2.32	2.1	3.48	4.24
ENSMUSG00000012443	Kif11	kinesin family member 11 [Source:MGI Symbol;Acc:MGI:1098231]	0.630883	0.125251	1	no	down	0.09	0.1	0.11	0.17	0.19	0.13	0.26	0.22
ENSMUSG00000012483	Rpa3	replication protein A3 [Source:MGI Symbol;Acc:MGI:1915490]	1.02932	0.882243	1	no	up	6.25	4.16	5.36	7.65	5.32	4.44	7.54	7.97
ENSMUSG00000012519	Mlkl	mixed lineage kinase domain-like [Source:MGI Symbol;Acc:MGI:1921818]	0.942334	0.735646	1	no	down	2.37	2.16	2.29	1.73	2.32	2.2	1.75	3.26
ENSMUSG00000012520	Phox2b	paired-like homeobox 2b [Source:MGI Symbol;Acc:MGI:1100882]	1	1	1	no	no change	0	0	0	0	0	0	0	0
ENSMUSG00000012535	Tnpo3	transportin 3 [Source:MGI Symbol;Acc:MGI:1196412]	1.08845	0.48527	1	no	up	9.56	9.76	11.99	11.2	9.85	9.83	15.38	10.51
ENSMUSG00000012609	Ttll5	tubulin tyrosine ligase-like family, member 5 [Source:MGI Symbol;Acc:MGI:2443657]	1.34724	0.0287002	0.555292	no	up	4.38	3.33	3.21	4.72	2.7	3.01	2.8	2.71
ENSMUSG00000012640	Zfp715	zinc finger protein 715 [Source:MGI Symbol;Acc:MGI:1917180]	0.877286	0.46556	1	no	down	1.06	1.33	2.03	1.56	1.4	1.43	3.35	2.16
ENSMUSG00000012705	Retn	resistin [Source:MGI Symbol;Acc:MGI:1888506]	3.02937	0.284918	1	no	up	0.08	0	0	0	0	0	0	0
ENSMUSG00000012777	Acp4	acid phosphatase 4 [Source:MGI Symbol;Acc:MGI:3644563]	1	1	1	no	no change	0	0	0	0	0	0	0	0
ENSMUSG00000012819	Cdh23	cadherin 23 (otocadherin) [Source:MGI Symbol;Acc:MGI:1890219]	0.112801	0.0634837	0.859829	no	down	0	0	0	0	0	0	0.14	0.02
ENSMUSG00000012848	Rps5	ribosomal protein S5 [Source:MGI Symbol;Acc:MGI:1097682]	1.00512	0.962973	1	no	up	399.92	373.06	315.87	490.36	457.56	460.99	366.06	417.38
ENSMUSG00000012889	Podnl1	podocan-like 1 [Source:MGI Symbol;Acc:MGI:2685352]	1.34252	0.583122	1	no	up	0.03	0.05	0.12	0.07	0.04	0.08	0.02	0.07
ENSMUSG00000013033	Adgrl1	adhesion G protein-coupled receptor L1 [Source:MGI Symbol;Acc:MGI:1929461]	0.818727	0.31548	1	no	down	0.37	1.17	0.35	0.73	0.59	1.25	0.54	0.92
ENSMUSG00000013076	Amotl1	angiomotin-like 1 [Source:MGI Symbol;Acc:MGI:1922973]	1.0443	0.73563	1	no	up	1.71	1.79	2.16	1.99	1.29	1.53	1.58	2.19
ENSMUSG00000013083	2200002J24Rik	RIKEN cDNA 2200002J24 gene [Source:MGI Symbol;Acc:MGI:1916397]	7.13691	0.0720786	0.91798	no	up	0	0.16	0.15	0.14	0	0	0	0
ENSMUSG00000013089	Etv5	ets variant 5 [Source:MGI Symbol;Acc:MGI:1096867]	0.738093	0.0432285	0.70598	no	down	2.48	2.06	1.44	2.67	3	2.22	2.64	4.26
ENSMUSG00000013091	Tmem190	transmembrane protein 190 [Source:MGI Symbol;Acc:MGI:1925302]	3.02937	0.284918	1	no	up	0.34	0	0	0	0	0	0	0
ENSMUSG00000013150	Gfod2	glucose-fructose oxidoreductase domain containing 2 [Source:MGI Symbol;Acc:MGI:1917825]	0.751344	0.116602	1	no	down	1.37	1.01	1.53	2.88	3.81	3.18	2.84	1.89
ENSMUSG00000013155	Enkd1	enkurin domain containing 1 [Source:MGI Symbol;Acc:MGI:2142593]	1.03731	0.93226	1	no	up	0.29	0.16	0.27	0.15	0.18	0.28	0.2	0.17
ENSMUSG00000013158	4933405L10Rik	RIKEN cDNA 4933405L10 gene [Source:MGI Symbol;Acc:MGI:1918296]	0.616818	0.624904	1	no	down	0	0	0.06	0	0	0.06	0.06	0
ENSMUSG00000013160	Atp6v0d1	ATPase, H+ transporting, lysosomal V0 subunit D1 [Source:MGI Symbol;Acc:MGI:1201778]	1.2685	0.0327634	0.603185	no	up	78.06	67.43	60.26	77.2	63.51	62.39	47.74	66.43
ENSMUSG00000013236	Ptprs	protein tyrosine phosphatase, receptor type, S [Source:MGI Symbol;Acc:MGI:97815]	0.747999	0.141066	1	no	down	1.37	1.72	0.35	0.88	1.21	1.12	1.35	3.64
ENSMUSG00000013275	Slc41a1	solute carrier family 41, member 1 [Source:MGI Symbol;Acc:MGI:2444823]	0.745147	0.0465081	0.73064	no	down	1.57	1.28	1.2	1.62	2.74	1.84	1.5	2.67
ENSMUSG00000013338	Fer1l4	fer-1-like 4 (C. elegans) [Source:MGI Symbol;Acc:MGI:1921812]	1	1	1	no	no change	0	0	0	0	0	0	0	0
ENSMUSG00000013353	4931406B18Rik	RIKEN cDNA 4931406B18 gene [Source:MGI Symbol;Acc:MGI:1921304]	1	1	1	no	no change	0	0	0	0	0	0	0	0
ENSMUSG00000013367	Iglon5	IgLON family member 5 [Source:MGI Symbol;Acc:MGI:2686277]	1.20854	0.66958	1	no	up	0.11	0.11	0.06	0.28	0.08	0.33	0.07	0.07
ENSMUSG00000013415	Igf2bp1	insulin-like growth factor 2 mRNA binding protein 1 [Source:MGI Symbol;Acc:MGI:1890357]	1	1	1	no	no change	0	0	0	0	0	0	0	0
ENSMUSG00000013418	B4galnt2	beta-1,4-N-acetyl-galactosaminyl transferase 2 [Source:MGI Symbol;Acc:MGI:1342058]	0.338506	0.297329	1	no	down	0	0	0	0	0	0	0	0.04
ENSMUSG00000013419	Zfp651	zinc finger protein 651 [Source:MGI Symbol;Acc:MGI:2670992]	0.713341	0.253987	1	no	down	0.12	0.12	0.31	0.33	0.31	0.47	0.51	0.54
ENSMUSG00000013465	Nelfb	negative elongation factor complex member B [Source:MGI Symbol;Acc:MGI:1931035]	0.904592	0.359854	1	no	down	10.18	8.37	8.99	9.05	9.17	11.73	9.17	11.57
ENSMUSG00000013483	Card14	caspase recruitment domain family, member 14 [Source:MGI Symbol;Acc:MGI:2386258]	0.401029	0.258385	1	no	down	0	0.02	0	0.02	0.02	0.04	0	0.06
ENSMUSG00000013495	Tmem175	transmembrane protein 175 [Source:MGI Symbol;Acc:MGI:1919642]	0.911567	0.552948	1	no	down	4	3.64	2.22	2.94	3.64	2.4	3.27	4.88
ENSMUSG00000013523	Bcas1	brain enriched myelin associated protein 1 [Source:MGI Symbol;Acc:MGI:1924210]	0.146309	0.11513	1	no	down	0	0	0	0	0	0	0	0.09
ENSMUSG00000013539	Tango2	transport and golgi organization 2 [Source:MGI Symbol;Acc:MGI:101825]	1.10434	0.375426	1	no	up	38.89	30.04	22.78	35.5	32.07	30.1	29.23	37.5
ENSMUSG00000013562	4833413E03Rik	RIKEN cDNA 4833413E03 gene [Source:MGI Symbol;Acc:MGI:1925354]	1	1	1	no	no change	0	0	0	0	0	0	0	0
ENSMUSG00000013584	Aldh1a2	aldehyde dehydrogenase family 1, subfamily A2 [Source:MGI Symbol;Acc:MGI:107928]	1.50646	0.371473	1	no	up	0.05	0.21	0.07	0.23	0.1	0.12	0.08	0.09
ENSMUSG00000013593	Ndufs2	NADH:ubiquinone oxidoreductase core subunit S2 [Source:MGI Symbol;Acc:MGI:2385112]	1.0717	0.51388	1	no	up	198.63	183.05	147.83	182.14	185.58	189.73	163.85	171.62
ENSMUSG00000013611	Snx31	sorting nexin 31 [Source:MGI Symbol;Acc:MGI:1913946]	0.20282	0.150686	1	no	down	0	0	0	0	0	0	0.03	0.03
ENSMUSG00000013622	Atraid	all-trans retinoic acid induced differentiation factor [Source:MGI Symbol;Acc:MGI:1918918]	0.932858	0.481286	1	no	down	72.3	70.67	64.02	79.6	81.69	85	81.02	84.29
ENSMUSG00000013629	Cad	carbamoyl-phosphate synthetase 2, aspartate transcarbamylase, and dihydroorotase [Source:MGI Symbol;Acc:MGI:1916969]	2.18788	9.08876e-05	0.0122141	yes	up	2.98	4.51	5.54	8.28	2.72	5	2.39	3.82
ENSMUSG00000013643	Lypd8	LY6/PLAUR domain containing 8 [Source:MGI Symbol;Acc:MGI:1917413]	1	1	1	no	no change	0	0	0	0	0	0	0	0
ENSMUSG00000013646	Sh3bp5l	SH3 binding domain protein 5 like [Source:MGI Symbol;Acc:MGI:1933124]	1.09278	0.456351	1	no	up	8.66	6.12	6.06	8.56	5.47	6.06	5.95	5.99
ENSMUSG00000013653	1810065E05Rik	RIKEN cDNA 1810065E05 gene [Source:MGI Symbol;Acc:MGI:1917114]	1	1	1	no	no change	0	0	0	0	0	0	0	0
ENSMUSG00000013662	Atad1	ATPase family, AAA domain containing 1 [Source:MGI Symbol;Acc:MGI:1915229]	0.965623	0.81229	1	no	down	8.63	8.07	13.53	8.63	8.94	9.04	16.08	9.93
ENSMUSG00000013663	Pten	phosphatase and tensin homolog [Source:MGI Symbol;Acc:MGI:109583]	0.9133	0.558094	1	no	down	6.52	6.79	10.65	7.44	7.22	6.31	15.12	9.58
ENSMUSG00000013668	4933402N03Rik	RIKEN cDNA 4933402N03 gene [Source:MGI Symbol;Acc:MGI:1914681]	1	1	1	no	no change	0	0	0	0	0	0	0	0
ENSMUSG00000013698	Pea15a	proliferation and apoptosis adaptor protein 15A [Source:MGI Symbol;Acc:MGI:104799]	0.655534	0.00313735	0.134512	no	down	10.58	9.2	7.67	11.63	12.7	14.48	12.96	25.18
ENSMUSG00000013701	Timm23	translocase of inner mitochondrial membrane 23 [Source:MGI Symbol;Acc:MGI:1858317]	0.959446	0.695302	1	no	down	91.3	83.25	84.04	92.6	105.11	107.86	88.78	90.26
ENSMUSG00000013707	Tnfaip8l2	tumor necrosis factor, alpha-induced protein 8-like 2 [Source:MGI Symbol;Acc:MGI:1917019]	0.502142	0.0109162	0.300487	no	down	1.04	0.85	1.03	1.36	1.59	1.83	1.75	4.34
ENSMUSG00000013736	Trnt1	tRNA nucleotidyl transferase, CCA-adding, 1 [Source:MGI Symbol;Acc:MGI:1917297]	1.06992	0.687084	1	no	up	3.71	3.36	5.5	5.7	4.1	3.77	6.52	4.43
ENSMUSG00000013766	Ly6g6e	lymphocyte antigen 6 complex, locus G6E [Source:MGI Symbol;Acc:MGI:1917524]	0.158741	0.0206145	0.453343	no	down	0	0	0.11	0	0.87	0.11	0.06	0.57
ENSMUSG00000013787	Ehmt2	euchromatic histone lysine N-methyltransferase 2 [Source:MGI Symbol;Acc:MGI:2148922]	0.947994	0.614689	1	no	down	21.62	18.43	14.76	20.38	18.8	19.8	16.86	25.17
ENSMUSG00000013822	Elof1	ELF1 homolog, elongation factor 1 [Source:MGI Symbol;Acc:MGI:1913376]	1.0423	0.722921	1	no	up	34.64	35.07	26.39	39.24	34.01	39.51	31.96	34.58
ENSMUSG00000013833	Med16	mediator complex subunit 16 [Source:MGI Symbol;Acc:MGI:2158394]	1.0627	0.640102	1	no	up	8.56	7.57	4.59	5.69	6.21	6.8	5.47	8.25
ENSMUSG00000013846	St3gal1	ST3 beta-galactoside alpha-2,3-sialyltransferase 1 [Source:MGI Symbol;Acc:MGI:98304]	1.1158	0.385052	1	no	up	22.1	24.27	25.73	32.87	27.64	26.46	26.53	17.55
ENSMUSG00000013858	Tmem259	transmembrane protein 259 [Source:MGI Symbol;Acc:MGI:2177957]	1.11613	0.282371	1	no	up	43.59	43.25	32.89	44.56	38.59	39.56	36.66	44.25
ENSMUSG00000013878	Rnf170	ring finger protein 170 [Source:MGI Symbol;Acc:MGI:1924983]	1.17955	0.333747	1	no	up	2.43	3.36	5.33	2.6	2.24	2.48	4.84	3.06
ENSMUSG00000013921	Clip3	CAP-GLY domain containing linker protein 3 [Source:MGI Symbol;Acc:MGI:1923936]	1.46124	0.251846	1	no	up	0.97	0.57	0.61	1.05	0.26	0.41	0.11	1.81
ENSMUSG00000013928	1700020L13Rik	RIKEN cDNA 1700020L13 gene [Source:MGI Symbol;Acc:MGI:1922879]	1.03401	0.976389	1	no	up	0	0.06	0	0	0	0	0	0.06
ENSMUSG00000013936	Myl2	myosin, light polypeptide 2, regulatory, cardiac, slow [Source:MGI Symbol;Acc:MGI:97272]	1	1	1	no	no change	0	0	0	0	0	0	0	0
ENSMUSG00000013973	Dedd	death effector domain-containing [Source:MGI Symbol;Acc:MGI:1333874]	0.879593	0.271282	1	no	down	14.65	13.42	12.03	15.05	15.9	18.35	15.32	15.58
ENSMUSG00000013974	Mcemp1	mast cell expressed membrane protein 1 [Source:MGI Symbol;Acc:MGI:1916439]	0.14688	0.000125076	0.015426	yes	down	0.16	0.13	0.12	0.04	1.3	0.23	0.86	1.11
ENSMUSG00000013997	Nit1	nitrilase 1 [Source:MGI Symbol;Acc:MGI:1350916]	1.0126	0.898605	1	no	up	83.11	67.86	60.25	67.6	75.86	72.29	71.4	79.56
ENSMUSG00000014030	Pax5	paired box 5 [Source:MGI Symbol;Acc:MGI:97489]	0.133175	0.000722311	0.0508743	no	down	0.07	0.01	0.03	0.04	0.04	0.02	0.21	0.47
ENSMUSG00000014039	Prdm15	PR domain containing 15 [Source:MGI Symbol;Acc:MGI:1930121]	0.752379	0.0993863	1	no	down	0.53	0.54	0.96	1.31	0.61	1.32	0.92	1.62
ENSMUSG00000014074	Rnf168	ring finger protein 168 [Source:MGI Symbol;Acc:MGI:1917488]	1.33629	0.0615552	0.846385	no	up	2.06	2.72	3.84	3.11	2.39	1.92	2.99	2.16
ENSMUSG00000014075	Dynlt2b	dynein light chain Tctex-type 2B [Source:MGI Symbol;Acc:MGI:1913311]	0.854299	0.654427	1	no	down	0.78	0.63	1.02	0.7	0.75	0.5	0.78	2.1
ENSMUSG00000014077	Chp1	calcineurin-like EF hand protein 1 [Source:MGI Symbol;Acc:MGI:1927185]	1.4402	0.00711907	0.23048	no	up	138.53	144.41	177.94	215.66	127.77	143.95	120.62	106.97
ENSMUSG00000014104	Sval2	seminal vesicle antigen-like 2 [Source:MGI Symbol;Acc:MGI:1934254]	1	1	1	no	no change	0	0	0	0	0	0	0	0
ENSMUSG00000014158	Trpv4	transient receptor potential cation channel, subfamily V, member 4 [Source:MGI Symbol;Acc:MGI:1926945]	1.53027	0.173411	1	no	up	0.22	0.29	0.18	0.34	0.22	0.15	0.21	0.21
ENSMUSG00000014164	Klhl3	kelch-like 3 [Source:MGI Symbol;Acc:MGI:2445185]	0.606926	0.00140559	0.0789069	no	down	1.38	1.12	0.76	0.99	1.77	1.51	2.2	2
ENSMUSG00000014177	Tvp23b	trans-golgi network vesicle protein 23B [Source:MGI Symbol;Acc:MGI:1914760]	1.01424	0.912755	1	no	up	10.08	8.12	10.66	9.51	8.75	7.9	13.52	9.99
ENSMUSG00000014195	Dnajc7	DnaJ heat shock protein family (Hsp40) member C7 [Source:MGI Symbol;Acc:MGI:1928373]	0.975656	0.807652	1	no	down	26.05	23.88	23.77	29.32	25.49	26.86	31.72	28.92
ENSMUSG00000014198	Zfp385c	zinc finger protein 385C [Source:MGI Symbol;Acc:MGI:3608347]	0.337632	0.297534	1	no	down	0	0	0	0	0	0.02	0	0
ENSMUSG00000014226	Cacybp	calcyclin binding protein [Source:MGI Symbol;Acc:MGI:1270839]	1.26291	0.267036	1	no	up	4.63	6.62	13.66	9.19	5.04	5.52	12.64	6.38
ENSMUSG00000014232	Cluap1	clusterin associated protein 1 [Source:MGI Symbol;Acc:MGI:1924029]	1.0541	0.768961	1	no	up	2.2	1.72	2.87	2.48	2.18	2.09	2.69	2.26
ENSMUSG00000014243	Zswim7	zinc finger SWIM-type containing 7 [Source:MGI Symbol;Acc:MGI:1916997]	1.05904	0.718284	1	no	up	14.56	10.78	8.54	10.63	13.28	11.26	11.43	9.73
ENSMUSG00000014245	Pigl	phosphatidylinositol glycan anchor biosynthesis, class L [Source:MGI Symbol;Acc:MGI:2681271]	1.11104	0.58866	1	no	up	2.31	1.48	1.31	1.65	1.71	1.98	1.55	1.17
ENSMUSG00000014294	Ndufa2	NADH:ubiquinone oxidoreductase subunit A2 [Source:MGI Symbol;Acc:MGI:1343103]	1.13624	0.246196	1	no	up	114.53	127.94	110.71	127.58	102.96	126	123.14	117.47
ENSMUSG00000014301	Pam16	presequence translocase-asssociated motor 16 [Source:MGI Symbol;Acc:MGI:1913699]	0.927986	0.792038	1	no	down	2.69	2.6	2.48	1.99	5.47	2.43	1.77	2.72
ENSMUSG00000014303	Glis2	GLIS family zinc finger 2 [Source:MGI Symbol;Acc:MGI:1932535]	0.763024	0.343427	1	no	down	0.35	0.27	0.21	0.49	0.66	0.59	0.21	1.47
ENSMUSG00000014313	Cox6c	cytochrome c oxidase subunit 6C [Source:MGI Symbol;Acc:MGI:104614]	1.02916	0.838214	1	no	up	283.54	299.15	431.92	306.72	291.67	342.77	506.27	290.24
ENSMUSG00000014329	Bicc1	BicC family RNA binding protein 1 [Source:MGI Symbol;Acc:MGI:1933388]	0.509941	0.00532865	0.19084	no	down	0.36	0.58	0.45	0.83	0.99	0.85	0.79	2.09
ENSMUSG00000014349	Ube2z	ubiquitin-conjugating enzyme E2Z [Source:MGI Symbol;Acc:MGI:1343160]	0.947901	0.590944	1	no	down	12.91	10.89	10.44	13.35	12.72	13.74	13.25	13.83
ENSMUSG00000014351	Gip	gastric inhibitory polypeptide [Source:MGI Symbol;Acc:MGI:107504]	0.337407	0.29759	1	no	down	0	0	0	0	0.16	0	0	0
ENSMUSG00000014353	Tmem87b	transmembrane protein 87B [Source:MGI Symbol;Acc:MGI:1919727]	1.20975	0.183012	1	no	up	3.91	4.09	5.82	3.68	3.65	2.79	4.66	5.5
ENSMUSG00000014355	Anapc1	anaphase promoting complex subunit 1 [Source:MGI Symbol;Acc:MGI:103097]	0.926477	0.446063	1	no	down	6.66	5.64	5.43	6.45	8.28	7.21	8.61	9.06
ENSMUSG00000014361	Mertk	MER proto-oncogene tyrosine kinase [Source:MGI Symbol;Acc:MGI:96965]	0.883043	0.396107	1	no	down	3.75	3.87	4.29	5.01	3.76	3.31	5.1	8.63
ENSMUSG00000014402	Tsg101	tumor susceptibility gene 101 [Source:MGI Symbol;Acc:MGI:106581]	1.23617	0.0460117	0.728466	no	up	27.12	28.19	26.62	31.46	24.33	25.9	23.56	26.62
ENSMUSG00000014418	Hps5	HPS5, biogenesis of lysosomal organelles complex 2 subunit 2 [Source:MGI Symbol;Acc:MGI:2180307]	1.02793	0.818975	1	no	up	4.14	4.82	4.54	4.16	4.32	3.57	3.88	5.31
ENSMUSG00000014426	Map3k4	mitogen-activated protein kinase kinase kinase 4 [Source:MGI Symbol;Acc:MGI:1346875]	0.911444	0.397789	1	no	down	4.36	6.5	4.04	4.54	4.69	4.62	4.56	5.44
ENSMUSG00000014444	Piezo1	piezo-type mechanosensitive ion channel component 1 [Source:MGI Symbol;Acc:MGI:3603204]	0.820321	0.172053	1	no	down	1.64	1.01	1.51	2.49	1.73	1.7	1.59	3.58
ENSMUSG00000014453	Blk	B lymphoid kinase [Source:MGI Symbol;Acc:MGI:88169]	0.12018	0.000492073	0.0394351	yes	down	0.07	0	0.14	0.02	0.37	0.12	0.5	0.64
ENSMUSG00000014470	Rnf166	ring finger protein 166 [Source:MGI Symbol;Acc:MGI:1915968]	1.01783	0.897797	1	no	up	4.77	5	4.07	5.49	4.46	4.97	3.85	6.24
ENSMUSG00000014496	Ankrd28	ankyrin repeat domain 28 [Source:MGI Symbol;Acc:MGI:2145661]	1.20811	0.118275	1	no	up	3.74	3.9	4.91	4.25	3.51	3.14	4.66	4.08
ENSMUSG00000014498	Ankrd52	ankyrin repeat domain 52 [Source:MGI Symbol;Acc:MGI:2444029]	1.14806	0.216434	1	no	up	5.21	5.79	5.55	6.95	5.38	5.94	4.47	6.28
ENSMUSG00000014503	Pkd2l2	polycystic kidney disease 2-like 2 [Source:MGI Symbol;Acc:MGI:1858231]	0.48813	0.0609118	0.84262	no	down	0.14	0.08	0.08	0.07	0.14	0.15	0.25	0.13
ENSMUSG00000014504	Srp19	signal recognition particle 19 [Source:MGI Symbol;Acc:MGI:1913634]	1.27305	0.121206	1	no	up	11.22	14.05	18.74	15.64	10.24	11.32	17.66	12.08
ENSMUSG00000014529	Tmbim7	transmembrane BAX inhibitor motif containing 7 [Source:MGI Symbol;Acc:MGI:1922305]	1	1	1	no	no change	0	0	0	0	0	0	0	0
ENSMUSG00000014542	Clec4f	C-type lectin domain family 4, member f [Source:MGI Symbol;Acc:MGI:1859834]	0.79025	0.0401013	0.67483	no	down	59.75	62.13	58.19	64.07	91.6	87.01	60.5	74.84
ENSMUSG00000014543	Klra17	killer cell lectin-like receptor, subfamily A, member 17 [Source:MGI Symbol;Acc:MGI:2180674]	0.146179	0.0227336	0.480475	no	down	0.05	0	0	0	0.22	0.1	0.18	0.06
ENSMUSG00000014547	Wdfy2	WD repeat and FYVE domain containing 2 [Source:MGI Symbol;Acc:MGI:2442811]	1.01498	0.904599	1	no	up	2.96	3.26	4.07	3.76	3.43	2.65	3.83	5.29
ENSMUSG00000014550	Rbsn	rabenosyn, RAB effector [Source:MGI Symbol;Acc:MGI:1925537]	1.10902	0.385217	1	no	up	2.21	2.26	2.44	2.48	2.04	2.72	2.67	2.35
ENSMUSG00000014551	Mrps25	mitochondrial ribosomal protein S25 [Source:MGI Symbol;Acc:MGI:1928140]	1.10542	0.373521	1	no	up	2.58	5.68	3.02	3.37	4.55	3.52	3.19	2.83
ENSMUSG00000014554	Dguok	deoxyguanosine kinase [Source:MGI Symbol;Acc:MGI:1351602]	0.948064	0.701355	1	no	down	12.09	8.32	7.65	10.74	10.94	10.64	8.87	13.81
ENSMUSG00000014592	Camta1	calmodulin binding transcription activator 1 [Source:MGI Symbol;Acc:MGI:2140230]	1.05715	0.781301	1	no	up	1.55	2.19	2.31	2.22	1.83	1.75	3.68	2.31
ENSMUSG00000014599	Csf1	colony stimulating factor 1 (macrophage) [Source:MGI Symbol;Acc:MGI:1339753]	0.666208	0.0142023	0.358233	no	down	3.13	2.07	3.36	4.21	6.24	6.78	4.37	4.36
ENSMUSG00000014601	Strip1	striatin interacting protein 1 [Source:MGI Symbol;Acc:MGI:2443884]	0.959778	0.718623	1	no	down	4.49	4.41	3.79	5.14	4.91	4.9	4.83	5.8
ENSMUSG00000014602	Kif1a	kinesin family member 1A [Source:MGI Symbol;Acc:MGI:108391]	0.480751	0.152287	1	no	down	0.08	0.02	0.06	0.06	0.04	0.02	0.04	0.41
ENSMUSG00000014603	Alx3	aristaless-like homeobox 3 [Source:MGI Symbol;Acc:MGI:1277097]	0.338506	0.297329	1	no	down	0	0	0	0	0	0	0	0.19
ENSMUSG00000014606	Slc25a11	solute carrier family 25 (mitochondrial carrier oxoglutarate carrier), member 11 [Source:MGI Symbol;Acc:MGI:1915113]	1.24627	0.0389524	0.667521	no	up	56.86	48.14	43.29	47.38	41.3	42.06	36.96	51.79
ENSMUSG00000014609	Chrne	cholinergic receptor, nicotinic, epsilon polypeptide [Source:MGI Symbol;Acc:MGI:87894]	0.746921	0.754282	1	no	down	0	0.08	0	0	0	0.07	0	0.15
ENSMUSG00000014633	Cmc2	COX assembly mitochondrial protein 2 [Source:MGI Symbol;Acc:MGI:1913781]	1.04005	0.807713	1	no	up	9.05	8.44	6.55	9.52	9.23	10.22	7.2	6.97
ENSMUSG00000014668	Chfr	checkpoint with forkhead and ring finger domains [Source:MGI Symbol;Acc:MGI:2444898]	1.03471	0.753324	1	no	up	5.66	5.93	5.64	6.06	6.03	5.4	5.67	7.23
ENSMUSG00000014686	Ceacam16	carcinoembryonic antigen-related cell adhesion molecule 16 [Source:MGI Symbol;Acc:MGI:2685615]	1	1	1	no	no change	0	0	0	0	0	0	0	0
ENSMUSG00000014704	Hoxa2	homeobox A2 [Source:MGI Symbol;Acc:MGI:96174]	1.93135	0.177882	1	no	up	0.1	0.14	0.19	0.2	0.1	0.13	0.04	0.08
ENSMUSG00000014725	Adam28	a disintegrin and metallopeptidase domain 28 [Source:MGI Symbol;Acc:MGI:105988]	1	1	1	no	no change	0	0	0	0	0	0	0	0
ENSMUSG00000014747	Ankrd53	ankyrin repeat domain 53 [Source:MGI Symbol;Acc:MGI:1922555]	1	1	1	no	no change	0	0	0	0	0	0	0	0
ENSMUSG00000014748	Tex261	testis expressed gene 261 [Source:MGI Symbol;Acc:MGI:1096575]	1.20671	0.0707667	0.912076	no	up	32.15	28.77	23.9	29.38	25.51	25.54	22.56	27.92
ENSMUSG00000014763	Fam120b	family with sequence similarity 120, member B [Source:MGI Symbol;Acc:MGI:1914794]	1.28635	0.0251194	0.513196	no	up	5.01	4.71	4.47	6.14	3.75	3.76	4.07	5.15
ENSMUSG00000014767	Tbp	TATA box binding protein [Source:MGI Symbol;Acc:MGI:101838]	0.98528	0.913807	1	no	down	6.83	5.28	4.03	7.54	6.46	5.13	7.81	7.37
ENSMUSG00000014769	Psmb1	proteasome (prosome, macropain) subunit, beta type 1 [Source:MGI Symbol;Acc:MGI:104884]	1.108	0.296529	1	no	up	72.22	71.61	67.33	75.52	68.3	72.16	68.31	68.76
ENSMUSG00000014771	Pdcd2	programmed cell death 2 [Source:MGI Symbol;Acc:MGI:104643]	1.03826	0.778411	1	no	up	9.34	11.04	9.86	10.72	8.34	10.69	12.3	9.5
ENSMUSG00000014773	Dll1	delta like canonical Notch ligand 1 [Source:MGI Symbol;Acc:MGI:104659]	0.682318	0.0455301	0.725477	no	down	1.62	0.77	0.86	0.82	1.44	1.37	1.47	1.41
ENSMUSG00000014776	Nol3	nucleolar protein 3 (apoptosis repressor with CARD domain) [Source:MGI Symbol;Acc:MGI:1925938]	0.556039	0.0767488	0.950271	no	down	0.28	0.14	0.12	0.13	0.36	0.18	0.23	0.56
ENSMUSG00000014778	Fhod1	formin homology 2 domain containing 1 [Source:MGI Symbol;Acc:MGI:2679008]	0.604017	0.029104	0.560063	no	down	1.27	0.98	0.49	1.26	1.1	1.38	1.5	3.68
ENSMUSG00000014782	Plekhg4	pleckstrin homology domain containing, family G (with RhoGef domain) member 4 [Source:MGI Symbol;Acc:MGI:2142544]	1.70925	0.601416	1	no	up	0.05	0	0	0	0	0	0	0.02
ENSMUSG00000014786	Slc9a5	solute carrier family 9 (sodium/hydrogen exchanger), member 5 [Source:MGI Symbol;Acc:MGI:2685542]	0.411748	0.108586	1	no	down	0.03	0	0.02	0.08	0.07	0.13	0.08	0.06
ENSMUSG00000014791	Elmo3	engulfment and cell motility 3 [Source:MGI Symbol;Acc:MGI:2679007]	1.089	0.441784	1	no	up	8.16	7.32	5.93	8.81	7.6	6.7	7.63	7.13
ENSMUSG00000014813	Stc1	stanniocalcin 1 [Source:MGI Symbol;Acc:MGI:109131]	0.241459	0.0307738	0.579858	no	down	0	0.03	0.02	0	0.06	0.02	0.09	0.09
ENSMUSG00000014837	4931428F04Rik	RIKEN cDNA 4931428F04 gene [Source:MGI Symbol;Acc:MGI:1921606]	1.19533	0.47956	1	no	up	0.34	0.48	0.29	0.58	0.54	0.38	0.22	0.64
ENSMUSG00000014846	Tppp3	tubulin polymerization-promoting protein family member 3 [Source:MGI Symbol;Acc:MGI:1915221]	0.234725	0.00150908	0.0826009	no	down	0.12	0.46	0.11	0.34	1.02	1.16	0.63	1.14
ENSMUSG00000014850	Msh3	mutS homolog 3 [Source:MGI Symbol;Acc:MGI:109519]	0.916134	0.612769	1	no	down	2.19	2.28	2.51	2.43	2.21	2.38	4.15	2.43
ENSMUSG00000014852	Adamts13	a disintegrin-like and metallopeptidase (reprolysin type) with thrombospondin type 1 motif, 13 [Source:MGI Symbol;Acc:MGI:2685556]	0.933308	0.644374	1	no	down	1.48	1.44	1.3	1.97	1.81	1.76	1.42	2.38
ENSMUSG00000014856	Tmem208	transmembrane protein 208 [Source:MGI Symbol;Acc:MGI:1913570]	1.05705	0.652131	1	no	up	50.41	49.82	41.68	47.41	56.46	55.09	38.33	44.33
ENSMUSG00000014859	E2f4	E2F transcription factor 4 [Source:MGI Symbol;Acc:MGI:103012]	1.04099	0.737644	1	no	up	11.27	9.56	7.06	12.39	9.49	10.61	9.22	10.91
ENSMUSG00000014867	Surf4	surfeit gene 4 [Source:MGI Symbol;Acc:MGI:98445]	1.29446	0.0233972	0.489418	no	up	89.66	91.27	90.1	111.71	81.3	86.44	62.33	87.35
ENSMUSG00000014873	Surf2	surfeit gene 2 [Source:MGI Symbol;Acc:MGI:98444]	0.896336	0.424294	1	no	down	5.96	6.22	7.48	8.37	8.86	8.19	8.05	8.27
ENSMUSG00000014905	Dnajb9	DnaJ heat shock protein family (Hsp40) member B9 [Source:MGI Symbol;Acc:MGI:1351618]	3.49818	7.6855e-08	7.82e-05	yes	up	45.25	59.66	81.49	71.22	19.52	19.3	27.07	12.82
ENSMUSG00000014907	Naf1	nuclear assembly factor 1 ribonucleoprotein [Source:MGI Symbol;Acc:MGI:2682306]	0.93992	0.732072	1	no	down	1.02	0.95	1.42	0.94	1.12	1.33	1.17	1.36
ENSMUSG00000014932	Yes1	YES proto-oncogene 1, Src family tyrosine kinase [Source:MGI Symbol;Acc:MGI:99147]	0.70098	0.102561	1	no	down	1.56	1.57	4.07	2.25	2.42	2.38	6.6	3.08
ENSMUSG00000014956	Ppp1cb	protein phosphatase 1 catalytic subunit beta [Source:MGI Symbol;Acc:MGI:104871]	0.96284	0.79849	1	no	down	12.79	12.16	22.86	17.71	14.94	13.84	34.35	16.73
ENSMUSG00000014959	Gorasp2	golgi reassembly stacking protein 2 [Source:MGI Symbol;Acc:MGI:2135962]	1.2908	0.0234029	0.489356	no	up	57.59	58.23	48.02	64.07	50.96	53.22	37.53	51.01
ENSMUSG00000014980	Tsen15	tRNA splicing endonuclease subunit 15 [Source:MGI Symbol;Acc:MGI:1913887]	1.01745	0.917672	1	no	up	3.98	3.31	3.62	3.49	3.69	2.95	4.13	4.42
ENSMUSG00000015001	Oc90	otoconin 90 [Source:MGI Symbol;Acc:MGI:1313269]	1	1	1	no	no change	0	0	0	0	0	0	0	0
ENSMUSG00000015002	Efr3a	EFR3 homolog A [Source:MGI Symbol;Acc:MGI:1923990]	1.05386	0.664328	1	no	up	8.47	8.48	9.42	8.55	8.6	7.44	11.24	8.07
ENSMUSG00000015013	Trappc2l	trafficking protein particle complex 2-like [Source:MGI Symbol;Acc:MGI:1916295]	1.15375	0.297253	1	no	up	17.58	13.23	11.1	17.42	10.9	20.05	11.63	19.54
ENSMUSG00000015016	Acsf3	acyl-CoA synthetase family member 3 [Source:MGI Symbol;Acc:MGI:2182591]	1.13661	0.312545	1	no	up	21.99	22.72	14.1	16.75	20.22	17.54	13.71	19.63
ENSMUSG00000015023	Ddx19a	DEAD box helicase 19a [Source:MGI Symbol;Acc:MGI:99526]	1.10159	0.3658	1	no	up	13.78	12.19	10.87	14.01	12.65	12.04	10.48	13.7
ENSMUSG00000015027	Galns	galactosamine (N-acetyl)-6-sulfate sulfatase [Source:MGI Symbol;Acc:MGI:1355303]	0.975071	0.855918	1	no	down	3.89	4.32	2.67	3.54	4.55	3.55	3.21	4.55
ENSMUSG00000015053	Gata2	GATA binding protein 2 [Source:MGI Symbol;Acc:MGI:95662]	0.529487	0.0254872	0.516084	no	down	0.96	0.22	0.42	1.1	0.74	1.12	1	0.61
ENSMUSG00000015083	C8g	complement component 8, gamma polypeptide [Source:MGI Symbol;Acc:MGI:88237]	1.13805	0.258996	1	no	up	470.74	406	341.96	429.31	436.15	428.6	321.68	387.49
ENSMUSG00000015085	Entpd2	ectonucleoside triphosphate diphosphohydrolase 2 [Source:MGI Symbol;Acc:MGI:1096863]	0.700722	0.0677846	0.888922	no	down	1.96	1.58	0.97	1.52	2.53	2.03	1.73	2.87
ENSMUSG00000015087	Rabl6	RAB, member RAS oncogene family-like 6 [Source:MGI Symbol;Acc:MGI:2442633]	1.5005	0.00207828	0.101474	no	up	8.42	9.34	9.44	12.48	6.23	7.89	7	9.12
ENSMUSG00000015090	Ptgds	prostaglandin D2 synthase (brain) [Source:MGI Symbol;Acc:MGI:99261]	1.27244	0.622832	1	no	up	0.29	0.58	0.44	0.3	0.1	0.36	0.22	0.74
ENSMUSG00000015092	Edf1	endothelial differentiation-related factor 1 [Source:MGI Symbol;Acc:MGI:1891227]	1.34873	0.0137296	0.350498	no	up	295.45	278.83	253.45	326.42	263.37	260.99	178.63	226.4
ENSMUSG00000015093	Clic3	chloride intracellular channel 3 [Source:MGI Symbol;Acc:MGI:1916704]	0.787081	0.658124	1	no	down	0.37	0.6	0.11	0.08	0.46	0.17	0.35	0.65
ENSMUSG00000015094	Npdc1	neural proliferation, differentiation and control 1 [Source:MGI Symbol;Acc:MGI:1099802]	0.785372	0.136945	1	no	down	2.87	3.66	2.29	3.14	3.91	3.94	4.18	4.64
ENSMUSG00000015095	Fbxw5	F-box and WD-40 domain protein 5 [Source:MGI Symbol;Acc:MGI:1354731]	1.06087	0.612429	1	no	up	22.28	16.75	14.44	17.52	19.7	19.15	15.77	20.86
ENSMUSG00000015112	Slc25a13	solute carrier family 25 (mitochondrial carrier, adenine nucleotide translocator), member 13 [Source:MGI Symbol;Acc:MGI:1354721]	1.19064	0.0981066	1	no	up	95.93	86.17	80.84	81.05	81.75	72.96	77.15	74.69
ENSMUSG00000015120	Ube2i	ubiquitin-conjugating enzyme E2I [Source:MGI Symbol;Acc:MGI:107365]	0.924274	0.442117	1	no	down	48.71	42.95	40.95	52.9	46.52	54.21	55.5	60.43
ENSMUSG00000015126	Tsr3	TSR3 20S rRNA accumulation [Source:MGI Symbol;Acc:MGI:1915577]	1.25752	0.118819	1	no	up	12.47	10.38	8.16	10.98	8.49	11.31	7.63	8.2
ENSMUSG00000015127	Unkl	unkempt family like zinc finger [Source:MGI Symbol;Acc:MGI:1921404]	1.00188	0.987316	1	no	up	5.07	4.91	3.86	4.78	6.82	3.81	6.72	7.02
ENSMUSG00000015133	Lrrk1	leucine-rich repeat kinase 1 [Source:MGI Symbol;Acc:MGI:2142227]	1.03016	0.821599	1	no	up	5.68	4.67	3.79	4.08	4.9	3.86	3.17	6.45
ENSMUSG00000015134	Aldh1a3	aldehyde dehydrogenase family 1, subfamily A3 [Source:MGI Symbol;Acc:MGI:1861722]	1.04184	0.9051	1	no	up	0.16	0.21	0.09	0.18	0.19	0.14	0.16	0.2
ENSMUSG00000015143	Actn1	actinin, alpha 1 [Source:MGI Symbol;Acc:MGI:2137706]	0.881384	0.315161	1	no	down	11.98	11.93	7.78	12.19	12.05	10.25	13.02	20.94
ENSMUSG00000015149	Sirt2	sirtuin 2 [Source:MGI Symbol;Acc:MGI:1927664]	1.08981	0.412152	1	no	up	34.98	29.09	25.59	36.12	28.52	32.37	28.15	34.55
ENSMUSG00000015165	Hnrnpl	heterogeneous nuclear ribonucleoprotein L [Source:MGI Symbol;Acc:MGI:104816]	0.84506	0.0996215	1	no	down	42.21	41.26	31.66	42.51	47.73	48.85	47.88	51.93
ENSMUSG00000015176	Nolc1	nucleolar and coiled-body phosphoprotein 1 [Source:MGI Symbol;Acc:MGI:1918019]	1.90424	0.000109405	0.0140403	no	up	10.57	13.43	14.45	18.76	8.11	10.11	7.18	6.28
ENSMUSG00000015189	Casd1	CAS1 domain containing 1 [Source:MGI Symbol;Acc:MGI:2384865]	0.855376	0.318851	1	no	down	3.68	4.89	8.86	4.95	5.23	4.34	10.36	5.5
ENSMUSG00000015202	Cnksr3	Cnksr family member 3 [Source:MGI Symbol;Acc:MGI:2674130]	0.460671	0.000519756	0.0409622	yes	down	2.21	1.8	1.67	2.33	2.91	2.74	3.75	10.03
ENSMUSG00000015214	Mtmr1	myotubularin related protein 1 [Source:MGI Symbol;Acc:MGI:1858271]	1.03144	0.811515	1	no	up	5.78	5.21	7.63	5.98	5.45	4.99	7.47	4.91
ENSMUSG00000015217	Hmgb3	high mobility group box 3 [Source:MGI Symbol;Acc:MGI:1098219]	1.05875	0.667324	1	no	up	6.16	5.25	6.82	5.56	5.76	5.46	6.85	6.51
ENSMUSG00000015222	Map2	microtubule-associated protein 2 [Source:MGI Symbol;Acc:MGI:97175]	0.836721	0.589035	1	no	down	0.07	0.34	0.16	0.55	0.89	0.12	0.89	0.69
ENSMUSG00000015224	Cyp2j9	cytochrome P450, family 2, subfamily j, polypeptide 9 [Source:MGI Symbol;Acc:MGI:1921769]	1.10957	0.657163	1	no	up	0.76	1.11	1.04	0.92	0.61	0.75	1.51	0.89
ENSMUSG00000015242	Nipsnap3a	nipsnap homolog 3A [Source:MGI Symbol;Acc:MGI:1920648]	1	1	1	no	no change	0	0	0	0	0	0	0	0
ENSMUSG00000015243	Abca1	ATP-binding cassette, sub-family A (ABC1), member 1 [Source:MGI Symbol;Acc:MGI:99607]	0.995803	0.973259	1	no	down	12.65	14.64	17.11	13.86	12.71	12.98	22.49	15.08
ENSMUSG00000015247	Nipsnap3b	nipsnap homolog 3B [Source:MGI Symbol;Acc:MGI:1913786]	1.11851	0.272958	1	no	up	42.54	32.64	35.89	39.37	36.64	34.96	35.93	36.17
ENSMUSG00000015289	Lage3	L antigen family, member 3 [Source:MGI Symbol;Acc:MGI:1913442]	0.908799	0.423016	1	no	down	26.63	24.41	20.49	30.37	28.79	31.94	26.13	35.72
ENSMUSG00000015290	Ubl4a	ubiquitin-like 4A [Source:MGI Symbol;Acc:MGI:95049]	1.28754	0.028539	0.554245	no	up	16.13	13.28	13.75	17.62	11.83	13.39	11.07	12.12
ENSMUSG00000015291	Gdi1	guanosine diphosphate (GDP) dissociation inhibitor 1 [Source:MGI Symbol;Acc:MGI:99846]	1.24799	0.0354716	0.632407	no	up	45.33	41	26.91	41.45	28.41	34.75	31.68	37.29
ENSMUSG00000015305	Sash1	SAM and SH3 domain containing 1 [Source:MGI Symbol;Acc:MGI:1917347]	0.884742	0.269714	1	no	down	5.86	6.31	7.71	7.89	7	7.52	9.59	10.46
ENSMUSG00000015312	Gadd45b	growth arrest and DNA-damage-inducible 45 beta [Source:MGI Symbol;Acc:MGI:107776]	0.253903	1.75941e-05	0.00417713	yes	down	0.73	0.62	0.78	1.86	4.75	4.4	4.63	2.36
ENSMUSG00000015314	Slamf6	SLAM family member 6 [Source:MGI Symbol;Acc:MGI:1353620]	0.413174	0.044651	0.717488	no	down	0.13	0.27	0.06	0.27	0.47	0.13	0.27	0.16
ENSMUSG00000015316	Slamf1	signaling lymphocytic activation molecule family member 1 [Source:MGI Symbol;Acc:MGI:1351314]	0.193443	0.0314989	0.588847	no	down	0.02	0.02	0	0	0.05	0.04	0.02	0.15
ENSMUSG00000015335	Zdhhc12	zinc finger, DHHC domain containing 12 [Source:MGI Symbol;Acc:MGI:1913470]	1.01063	0.934178	1	no	up	10.93	10.71	7.54	11.69	10.67	10.7	10.27	11.39
ENSMUSG00000015337	Endog	endonuclease G [Source:MGI Symbol;Acc:MGI:1261433]	0.996387	0.976035	1	no	down	33.04	29.93	23.73	23.74	30.34	33.36	25.8	30.31
ENSMUSG00000015340	Cybb	cytochrome b-245, beta polypeptide [Source:MGI Symbol;Acc:MGI:88574]	0.567221	0.000455531	0.0375089	no	down	2.17	2.45	2.67	2.67	4.44	2.72	5.53	6.53
ENSMUSG00000015341	Golga7	golgi autoantigen, golgin subfamily a, 7 [Source:MGI Symbol;Acc:MGI:1931029]	0.986384	0.900837	1	no	down	25.15	25.83	30.7	25.95	25.04	27.26	35.85	29.95
ENSMUSG00000015342	Xk	X-linked Kx blood group [Source:MGI Symbol;Acc:MGI:103569]	0.836093	0.353133	1	no	down	0.53	0.61	0.92	0.64	0.87	0.64	1.2	0.77
ENSMUSG00000015354	Pcolce2	procollagen C-endopeptidase enhancer 2 [Source:MGI Symbol;Acc:MGI:1923727]	0.233964	0.00137174	0.0776955	no	down	0.44	0.56	0.48	0.7	1.06	0.61	0.92	9.06
ENSMUSG00000015355	Cd48	CD48 antigen [Source:MGI Symbol;Acc:MGI:88339]	0.376118	0.00553378	0.196336	no	down	0.48	0.74	1.71	1.32	1.15	1.97	2.66	7.3
ENSMUSG00000015357	Clpx	caseinolytic mitochondrial matrix peptidase chaperone subunit [Source:MGI Symbol;Acc:MGI:1346017]	0.366668	6.23058e-06	0.00200576	yes	down	16.88	14.57	18.38	20.1	61.66	39.99	73.41	26.06
ENSMUSG00000015363	Trabd	TraB domain containing [Source:MGI Symbol;Acc:MGI:1915226]	1.80932	3.44202e-05	0.00645152	no	up	45.14	49.53	56.01	67.93	30.09	36.25	25.65	35.38
ENSMUSG00000015365	Mov10l1	Mov10 like RISC complex RNA helicase 1 [Source:MGI Symbol;Acc:MGI:1891384]	1	1	1	no	no change	0	0	0	0	0	0	0	0
ENSMUSG00000015377	Dennd6b	DENN/MADD domain containing 6B [Source:MGI Symbol;Acc:MGI:1916690]	1.00653	0.970811	1	no	up	1.45	1.54	0.88	1.32	1.6	1.52	1.54	1.6
ENSMUSG00000015396	Cd83	CD83 antigen [Source:MGI Symbol;Acc:MGI:1328316]	0.323909	8.25524e-06	0.00246274	yes	down	0.67	0.87	0.96	0.59	3.46	2.42	2.34	2.36
ENSMUSG00000015401	Cltrn	collectrin, amino acid transport regulator [Source:MGI Symbol;Acc:MGI:1926234]	0.567198	0.524128	1	no	down	0.05	0	0	0.05	0.15	0	0.06	0
ENSMUSG00000015405	Ace2	angiotensin I converting enzyme (peptidyl-dipeptidase A) 2 [Source:MGI Symbol;Acc:MGI:1917258]	0.76749	0.489996	1	no	down	0.13	0.22	0.11	0.08	0.06	0.32	0.3	0.13
ENSMUSG00000015437	Gzmb	granzyme B [Source:MGI Symbol;Acc:MGI:109267]	0.583321	0.122451	1	no	down	0.17	0.36	0.25	0.3	0.56	0.45	0.52	0.49
ENSMUSG00000015441	Gzmf	granzyme F [Source:MGI Symbol;Acc:MGI:109254]	1	1	1	no	no change	0	0	0	0	0	0	0	0
ENSMUSG00000015443	Gzmn	granzyme N [Source:MGI Symbol;Acc:MGI:2675494]	1	1	1	no	no change	0	0	0	0	0	0	0	0
ENSMUSG00000015451	C4a	complement component 4A (Rodgers blood group) [Source:MGI Symbol;Acc:MGI:98320]	2.06088	4.19852e-05	0.00733839	yes	up	13.44	17.66	17.38	11.02	9.32	11.71	9.25	9.55
ENSMUSG00000015452	Ager	advanced glycosylation end product-specific receptor [Source:MGI Symbol;Acc:MGI:893592]	0.555266	0.480838	1	no	down	0.05	0	0	0.09	0.1	0	0	0.22
ENSMUSG00000015461	Atf6b	activating transcription factor 6 beta [Source:MGI Symbol;Acc:MGI:105121]	0.884427	0.306868	1	no	down	7.84	8.94	8.52	9.86	10.23	11.53	7.82	13.17
ENSMUSG00000015467	Egfl8	EGF-like domain 8 [Source:MGI Symbol;Acc:MGI:1932094]	1.33142	0.66247	1	no	up	0.06	0.06	0.06	0.29	0.14	0.11	0.14	0
ENSMUSG00000015468	Notch4	notch 4 [Source:MGI Symbol;Acc:MGI:107471]	0.935711	0.693639	1	no	down	0.92	0.93	1.19	1.01	0.74	1.57	1.2	2.5
ENSMUSG00000015474	Ppt2	palmitoyl-protein thioesterase 2 [Source:MGI Symbol;Acc:MGI:1860075]	0.940631	0.581381	1	no	down	28.17	23.41	18.06	29.67	30.55	30.12	26.86	32.51
ENSMUSG00000015476	Prrt1	proline-rich transmembrane protein 1 [Source:MGI Symbol;Acc:MGI:1932118]	0.94423	0.926491	1	no	down	0	0.2	0.03	0.18	0.03	0.08	0.1	0.2
ENSMUSG00000015478	Rnf5	ring finger protein 5 [Source:MGI Symbol;Acc:MGI:1860076]	1.2296	0.0558357	0.801996	no	up	63.82	55.82	51.13	73.33	54.46	55.32	51.59	52.08
ENSMUSG00000015484	Fam163a	family with sequence similarity 163, member A [Source:MGI Symbol;Acc:MGI:3618859]	1.25133	0.78724	1	no	up	0.01	0	0	0.06	0.01	0	0	0.05
ENSMUSG00000015488	Cacfd1	calcium channel flower domain containing 1 [Source:MGI Symbol;Acc:MGI:1924317]	1.50112	0.00186269	0.0948492	no	up	10.07	12.42	13.22	15.09	8.5	9.65	9.24	8.86
ENSMUSG00000015501	Hivep2	human immunodeficiency virus type I enhancer binding protein 2 [Source:MGI Symbol;Acc:MGI:1338076]	0.818593	0.129016	1	no	down	0.87	0.89	1.02	0.99	1.21	1.03	1.08	1.41
ENSMUSG00000015519	2310057J18Rik	RIKEN cDNA 2310057J18 gene [Source:MGI Symbol;Acc:MGI:1914969]	0.145424	0.094911	1	no	down	0	0	0	0	0	0	0.07	0.15
ENSMUSG00000015522	Arnt	aryl hydrocarbon receptor nuclear translocator [Source:MGI Symbol;Acc:MGI:88071]	1.01969	0.85593	1	no	up	8.68	10.13	9.73	11.47	9.36	11.39	9.63	11.73
ENSMUSG00000015533	Itga2	integrin alpha 2 [Source:MGI Symbol;Acc:MGI:96600]	0.371599	0.0518413	0.768849	no	down	0.01	0.02	0.05	0.01	0.04	0.03	0.07	0.13
ENSMUSG00000015536	Mocs2	molybdenum cofactor synthesis 2 [Source:MGI Symbol;Acc:MGI:1336894]	0.923233	0.507284	1	no	down	44.31	43.56	56.48	45.57	48.52	48.77	77.17	50.25
ENSMUSG00000015542	Nat9	N-acetyltransferase 9 (GCN5-related, putative) [Source:MGI Symbol;Acc:MGI:1913426]	0.950215	0.656054	1	no	down	32.56	29.32	26.49	27.56	30.83	28.79	26.68	35.68
ENSMUSG00000015568	Lpl	lipoprotein lipase [Source:MGI Symbol;Acc:MGI:96820]	0.278163	3.09273e-06	0.00121534	yes	down	2.53	3.02	3.4	2.75	5.83	5.94	23.44	11.08
ENSMUSG00000015575	Atp6v0e	ATPase, H+ transporting, lysosomal V0 subunit E [Source:MGI Symbol;Acc:MGI:1328318]	1.01593	0.875712	1	no	up	47.66	43.12	45.14	51.6	47.27	49.04	47.76	57.08
ENSMUSG00000015579	Nkx2-5	NK2 homeobox 5 [Source:MGI Symbol;Acc:MGI:97350]	1	1	1	no	no change	0	0	0	0	0	0	0	0
ENSMUSG00000015597	Zfp318	zinc finger protein 318 [Source:MGI Symbol;Acc:MGI:1889348]	0.940037	0.614249	1	no	down	2.02	3.53	4.13	4.52	2.15	3.44	4.47	4.27
ENSMUSG00000015599	Ttbk1	tau tubulin kinase 1 [Source:MGI Symbol;Acc:MGI:2147036]	1.3717	0.309838	1	no	up	0.27	0.37	0.14	0.27	0.2	0.16	0.04	0.45
ENSMUSG00000015605	Srf	serum response factor [Source:MGI Symbol;Acc:MGI:106658]	0.581113	0.0110751	0.303539	no	down	6.03	4.43	3.72	5.08	15.49	7.55	5.7	6.17
ENSMUSG00000015619	Gata3	GATA binding protein 3 [Source:MGI Symbol;Acc:MGI:95663]	1.13429	0.818944	1	no	up	0.02	0.05	0.07	0.05	2.8	0.02	1.99	0.02
ENSMUSG00000015627	Gata5	GATA binding protein 5 [Source:MGI Symbol;Acc:MGI:109497]	4.57261	0.0275336	0.542296	no	up	0.1	0.04	0.05	0.07	0	0.02	0	0.04
ENSMUSG00000015647	Lama5	laminin, alpha 5 [Source:MGI Symbol;Acc:MGI:105382]	1.18258	0.431567	1	no	up	0.42	0.56	0.44	0.97	0.28	0.53	0.44	0.5
ENSMUSG00000015652	Steap1	six transmembrane epithelial antigen of the prostate 1 [Source:MGI Symbol;Acc:MGI:1917608]	1.90321	0.214316	1	no	up	0.1	0.22	0.25	0.21	0.16	0.1	0.12	0.12
ENSMUSG00000015653	Steap2	six transmembrane epithelial antigen of prostate 2 [Source:MGI Symbol;Acc:MGI:1921301]	0.729709	0.082805	0.98894	no	down	0.88	0.8	0.74	1.14	1.25	0.68	1.32	1.83
ENSMUSG00000015656	Hspa8	heat shock protein 8 [Source:MGI Symbol;Acc:MGI:105384]	1.34478	0.0229096	0.482761	no	up	1021.48	1178.6	1270.18	1508.72	1038.53	964.88	937.64	900.21
ENSMUSG00000015659	Serac1	serine active site containing 1 [Source:MGI Symbol;Acc:MGI:2447813]	0.987317	0.946375	1	no	down	0.91	0.51	0.76	0.66	0.66	0.72	1.03	0.77
ENSMUSG00000015665	Awat1	acyl-CoA wax alcohol acyltransferase 1 [Source:MGI Symbol;Acc:MGI:3588200]	0.336122	0.297928	1	no	down	0	0	0	0	0	0	0.05	0
ENSMUSG00000015668	Pdzd11	PDZ domain containing 11 [Source:MGI Symbol;Acc:MGI:1919871]	1.24089	0.0727733	0.922702	no	up	21.51	18.66	17.29	21.31	16.02	18.89	14.85	17.35
ENSMUSG00000015671	Psma2	proteasome subunit alpha 2 [Source:MGI Symbol;Acc:MGI:104885]	1.01369	0.890601	1	no	up	21.57	21.08	21.33	25.03	18.94	22.89	22.7	21.2
ENSMUSG00000015672	Mrpl32	mitochondrial ribosomal protein L32 [Source:MGI Symbol;Acc:MGI:2137226]	1.07868	0.542999	1	no	up	14.57	16.41	19.23	16.83	15.68	15.46	17.08	10.51
ENSMUSG00000015697	Setdb1	SET domain, bifurcated 1 [Source:MGI Symbol;Acc:MGI:1934229]	0.817809	0.0702736	0.908804	no	down	4.41	3.93	3.64	5.25	5.27	4.98	5.55	6.9
ENSMUSG00000015702	Anxa9	annexin A9 [Source:MGI Symbol;Acc:MGI:1923711]	0.656995	0.200441	1	no	down	0.31	0.2	0.28	1.09	0.63	0.51	0.25	0.86
ENSMUSG00000015709	Arnt2	aryl hydrocarbon receptor nuclear translocator 2 [Source:MGI Symbol;Acc:MGI:107188]	1.02466	0.981269	1	no	up	0	0	0.01	0	0	0	0.01	0
ENSMUSG00000015711	Prune1	prune exopolyphosphatase [Source:MGI Symbol;Acc:MGI:1925152]	0.851386	0.227814	1	no	down	5.59	3.92	3.44	3.8	6.06	4.79	4.42	6.2
ENSMUSG00000015714	Cers2	ceramide synthase 2 [Source:MGI Symbol;Acc:MGI:1924143]	1.19751	0.104039	1	no	up	278.57	263.74	226.8	248.22	244.07	240.07	185.85	239.7
ENSMUSG00000015721	Nlrp5	NLR family, pyrin domain containing 5 [Source:MGI Symbol;Acc:MGI:1345193]	1.02041	0.983368	1	no	up	0	0	0	0.02	0	0.02	0	0
ENSMUSG00000015733	Capza2	capping protein (actin filament) muscle Z-line, alpha 2 [Source:MGI Symbol;Acc:MGI:106222]	0.89526	0.49113	1	no	down	17.21	15.89	31.08	25.58	22.11	19.68	47.17	34.06
ENSMUSG00000015745	Plekho1	pleckstrin homology domain containing, family O member 1 [Source:MGI Symbol;Acc:MGI:1914470]	0.801414	0.116519	1	no	down	6.16	7.37	5.47	6.16	6.87	5.4	5.72	8.48
ENSMUSG00000015747	Vps45	vacuolar protein sorting 45 [Source:MGI Symbol;Acc:MGI:891965]	0.898531	0.457326	1	no	down	4.14	3.06	9.57	5.81	7.15	6.52	3.01	6.54
ENSMUSG00000015748	Prpf3	pre-mRNA processing factor 3 [Source:MGI Symbol;Acc:MGI:1918017]	1.25926	0.076423	0.947885	no	up	3.37	4.52	4.85	5.07	3.43	3.61	3.8	4.06
ENSMUSG00000015749	Anp32e	acidic (leucine-rich) nuclear phosphoprotein 32 family, member E [Source:MGI Symbol;Acc:MGI:1913721]	1.14043	0.262503	1	no	up	5.81	6.94	7.75	6.38	5.4	6.11	7.13	7.68
ENSMUSG00000015750	Aph1a	aph1 homolog A, gamma secretase subunit [Source:MGI Symbol;Acc:MGI:2385110]	1.05873	0.582364	1	no	up	44.91	36.74	29.03	35.95	36.93	38.05	32.06	42.9
ENSMUSG00000015755	Tab2	TGF-beta activated kinase 1/MAP3K7 binding protein 2 [Source:MGI Symbol;Acc:MGI:1915902]	0.616406	0.00121846	0.0716492	no	down	7.34	7.25	9.05	7.85	13.99	9.92	19.98	12.8
ENSMUSG00000015757	Ppil4	peptidylprolyl isomerase (cyclophilin)-like 4 [Source:MGI Symbol;Acc:MGI:1914668]	0.833635	0.284404	1	no	down	1.48	1.39	2.2	1.99	1.89	1.93	3.43	2.01
ENSMUSG00000015759	Cnih1	cornichon family AMPA receptor auxiliary protein 1 [Source:MGI Symbol;Acc:MGI:1277202]	1.17159	0.157382	1	no	up	41.45	43.03	42.33	36.15	39.93	39.58	34.17	36.05
ENSMUSG00000015766	Eps8	epidermal growth factor receptor pathway substrate 8 [Source:MGI Symbol;Acc:MGI:104684]	0.795125	0.265157	1	no	down	0.55	0.41	0.52	0.61	0.72	0.42	0.62	0.69
ENSMUSG00000015776	Med22	mediator complex subunit 22 [Source:MGI Symbol;Acc:MGI:98446]	1.21629	0.0946253	1	no	up	11.94	8.46	8.33	12.02	8.79	9.74	7.12	9.52
ENSMUSG00000015787	Abo	ABO blood group (transferase A, alpha 1-3-N-acetylgalactosaminyltransferase, transferase B, alpha 1-3-galactosyltransferase) [Source:MGI Symbol;Acc:MGI:2135738]	1	1	1	no	no change	0	0	0	0	0	0	0	0
ENSMUSG00000015790	Surf1	surfeit gene 1 [Source:MGI Symbol;Acc:MGI:98443]	1.10428	0.335842	1	no	up	36.97	35.54	36.31	43.26	35.94	37.21	36.73	37
ENSMUSG00000015804	Med28	mediator complex subunit 28 [Source:MGI Symbol;Acc:MGI:1914249]	0.89197	0.338423	1	no	down	14.32	12.26	11.48	14.68	15.82	15	15.56	13.89
ENSMUSG00000015806	Qdpr	quinoid dihydropteridine reductase [Source:MGI Symbol;Acc:MGI:97836]	1.05195	0.622049	1	no	up	377.14	394.31	345.67	334.8	378.62	329.8	413.38	391.33
ENSMUSG00000015812	Gnrh1	gonadotropin releasing hormone 1 [Source:MGI Symbol;Acc:MGI:95789]	1.04	0.968756	1	no	up	0	0.59	0	0	0	0	0.33	0.35
ENSMUSG00000015829	Tnr	tenascin R [Source:MGI Symbol;Acc:MGI:99516]	0.613681	0.619962	1	no	down	0	0	0	0	0	0	0	0
ENSMUSG00000015837	Sqstm1	sequestosome 1 [Source:MGI Symbol;Acc:MGI:107931]	0.845628	0.1205	1	no	down	223.29	213.71	182.96	236.95	277.49	278.38	262.16	257
ENSMUSG00000015839	Nfe2l2	nuclear factor, erythroid derived 2, like 2 [Source:MGI Symbol;Acc:MGI:108420]	0.81925	0.0738114	0.929864	no	down	24.86	25.46	19.64	26.13	37.03	25.69	30.22	32.27
ENSMUSG00000015843	Rxrg	retinoid X receptor gamma [Source:MGI Symbol;Acc:MGI:98216]	0.60931	0.0507453	0.766561	no	down	1.82	0.58	0.79	1.12	2.49	1.36	1.43	2.32
ENSMUSG00000015846	Rxra	retinoid X receptor alpha [Source:MGI Symbol;Acc:MGI:98214]	1.07009	0.511489	1	no	up	121.12	113.26	96.04	126.25	111.95	115.12	99.88	130.59
ENSMUSG00000015850	Adamtsl4	ADAMTS-like 4 [Source:MGI Symbol;Acc:MGI:2389008]	1.26616	0.211638	1	no	up	1.1	0.92	0.61	1.77	1.31	0.83	2.51	1.78
ENSMUSG00000015852	Fcrls	Fc receptor-like S, scavenger receptor [Source:MGI Symbol;Acc:MGI:1933397]	0.0425335	0.00319182	0.135724	no	down	0.02	0	0.12	0	0	0.02	0.03	2.02
ENSMUSG00000015854	Cd5l	CD5 antigen-like [Source:MGI Symbol;Acc:MGI:1334419]	0.495513	0.00401092	0.159485	no	down	53.51	57.15	55.91	64.79	82.42	69.91	63.55	312.93
ENSMUSG00000015869	Prpsap1	phosphoribosyl pyrophosphate synthetase-associated protein 1 [Source:MGI Symbol;Acc:MGI:1915013]	1.15311	0.218164	1	no	up	52.64	42.82	34.17	43.26	45.54	41.19	33.17	39.99
ENSMUSG00000015879	Fam184b	family with sequence similarity 184, member B [Source:MGI Symbol;Acc:MGI:2442958]	0.8266	0.721384	1	no	down	0.04	0.07	0.01	0.03	0.02	0.01	0.07	0.08
ENSMUSG00000015880	Ncapg	non-SMC condensin I complex, subunit G [Source:MGI Symbol;Acc:MGI:1930197]	1.01887	0.974166	1	no	up	0.03	0.02	0.08	0.02	0.03	0.01	0.05	0.05
ENSMUSG00000015882	Lcorl	ligand dependent nuclear receptor corepressor-like [Source:MGI Symbol;Acc:MGI:2651932]	0.92694	0.792619	1	no	down	0.43	0.58	1.76	0.76	0.86	1.06	1.93	1.58
ENSMUSG00000015889	Lta4h	leukotriene A4 hydrolase [Source:MGI Symbol;Acc:MGI:96836]	1.01758	0.871318	1	no	up	23.24	20.46	17.24	19.39	22.57	20.98	18.45	22.66
ENSMUSG00000015890	Amdhd1	amidohydrolase domain containing 1 [Source:MGI Symbol;Acc:MGI:1919011]	0.651491	0.00302676	0.131352	no	down	99.79	79.86	50.25	61.97	117.2	107.11	144.47	110.62
ENSMUSG00000015932	Dstn	destrin [Source:MGI Symbol;Acc:MGI:1929270]	0.995338	0.964898	1	no	down	95.41	95.73	104.89	114.51	126.64	108.34	103.23	102.96
ENSMUSG00000015937	Macroh2a1	macroH2A.1 histone [Source:MGI Symbol;Acc:MGI:1349392]	1.03199	0.757014	1	no	up	58.74	56.95	48.16	48.05	62.22	53.09	52.09	61.8
ENSMUSG00000015942	Gtf2ird2	GTF2I repeat domain containing 2 [Source:MGI Symbol;Acc:MGI:2149780]	1.42116	0.0504357	0.765333	no	up	1.43	2.01	1.39	3.05	1.41	1.62	1.61	1.41
ENSMUSG00000015943	Bola1	bolA-like 1 (E. coli) [Source:MGI Symbol;Acc:MGI:1916418]	1.0728	0.58188	1	no	up	33.09	27.87	20.52	27.42	27.84	30.47	25.29	26.07
ENSMUSG00000015944	Castor2	cytosolic arginine sensor for mTORC1 subunit 2 [Source:MGI Symbol;Acc:MGI:1933384]	0.666947	0.0512556	0.768362	no	down	0.46	0.36	0.39	0.36	0.93	0.45	0.56	0.73
ENSMUSG00000015947	Fcgr1	Fc receptor, IgG, high affinity I [Source:MGI Symbol;Acc:MGI:95498]	0.647917	0.0111118	0.304108	no	down	1.86	2.36	1.5	2.15	2.79	2.55	2.37	4.53
ENSMUSG00000015950	Ncf1	neutrophil cytosolic factor 1 [Source:MGI Symbol;Acc:MGI:97283]	0.390938	0.000241612	0.0243234	yes	down	1.9	1.83	2.31	2.49	5.01	3.1	3.53	12.78
ENSMUSG00000015957	Wnt11	wingless-type MMTV integration site family, member 11 [Source:MGI Symbol;Acc:MGI:101948]	7.16377	0.0875899	1	no	up	0.03	0.13	0	0	0	0	0	0
ENSMUSG00000015961	Adss	adenylosuccinate synthetase, non muscle [Source:MGI Symbol;Acc:MGI:87948]	1.15205	0.230831	1	no	up	12.73	12.54	16.56	13.69	11.82	11.18	16.44	12.9
ENSMUSG00000015962	1700016C15Rik	RIKEN cDNA 1700016C15 gene [Source:MGI Symbol;Acc:MGI:1916678]	0.204148	0.17126	1	no	down	0	0	0	0	0	0	0	0.23
ENSMUSG00000015966	Il17rb	interleukin 17 receptor B [Source:MGI Symbol;Acc:MGI:1355292]	0.831777	0.207648	1	no	down	4.76	3.34	3.43	3.81	4	3.82	6.62	5.05
ENSMUSG00000015968	Cacna1d	calcium channel, voltage-dependent, L type, alpha 1D subunit [Source:MGI Symbol;Acc:MGI:88293]	0.942531	0.803323	1	no	down	0.57	0.59	0.35	0.28	0.31	0.48	0.71	0.43
ENSMUSG00000015970	Chdh	choline dehydrogenase [Source:MGI Symbol;Acc:MGI:1860776]	0.939211	0.545309	1	no	down	37.53	33.03	33.18	34.02	34.77	32.93	48.81	40.91
ENSMUSG00000015971	Actr8	ARP8 actin-related protein 8 [Source:MGI Symbol;Acc:MGI:1860775]	1.08154	0.452029	1	no	up	14.84	13.25	12.37	15.2	12.51	11.95	15.91	14.61
ENSMUSG00000015980	Lrrc27	leucine rich repeat containing 27 [Source:MGI Symbol;Acc:MGI:1923862]	0.479403	0.0584466	0.82209	no	down	0.15	0.99	0.21	0.4	0.23	0.39	0.25	0.79
ENSMUSG00000015981	Stk32c	serine/threonine kinase 32C [Source:MGI Symbol;Acc:MGI:2385336]	0.565058	0.254871	1	no	down	0.06	0.08	0.03	0.09	0.13	0.12	0.07	0.21
ENSMUSG00000015994	Fnta	farnesyltransferase, CAAX box, alpha [Source:MGI Symbol;Acc:MGI:104683]	0.926805	0.467238	1	no	down	15.35	15.8	16.48	19.3	18.35	18.35	20.81	18.39
ENSMUSG00000016018	Mtrex	Mtr4 exosome RNA helicase [Source:MGI Symbol;Acc:MGI:1919448]	1.16753	0.224285	1	no	up	5.5	4.96	5.94	6.17	4.18	4.51	6.67	4.76
ENSMUSG00000016024	Lbp	lipopolysaccharide binding protein [Source:MGI Symbol;Acc:MGI:1098776]	0.578592	0.000368278	0.0321847	no	down	32.83	30.21	20.37	26.81	64.75	52.96	39.68	44.98
ENSMUSG00000016028	Celsr1	cadherin, EGF LAG seven-pass G-type receptor 1 [Source:MGI Symbol;Acc:MGI:1100883]	0.949281	0.766502	1	no	down	2.39	3.04	2.24	2.01	3.89	1.47	1.8	4.47
ENSMUSG00000016087	Fli1	Friend leukemia integration 1 [Source:MGI Symbol;Acc:MGI:95554]	0.534448	0.00453142	0.171561	no	down	0.57	0.54	0.64	0.5	0.86	0.78	1.26	1.75
ENSMUSG00000016128	Stard13	StAR-related lipid transfer (START) domain containing 13 [Source:MGI Symbol;Acc:MGI:2385331]	0.534007	0.000123934	0.0153184	no	down	4.11	3.42	2.22	3.4	6.88	4.11	8.58	7.28
ENSMUSG00000016150	Tenm1	teneurin transmembrane protein 1 [Source:MGI Symbol;Acc:MGI:1345185]	1.68992	0.607896	1	no	up	0	0	0	0.01	0	0	0.06	0
ENSMUSG00000016179	Camk1g	calcium/calmodulin-dependent protein kinase I gamma [Source:MGI Symbol;Acc:MGI:2388073]	1	1	1	no	no change	0	0	0	0	0	0	0	0
ENSMUSG00000016181	Utp25	UTP25 small subunit processome component [Source:MGI Symbol;Acc:MGI:2138080]	1.09548	0.498585	1	no	up	3.5	3.53	3.08	3.76	3.9	2.78	3.12	2.09
ENSMUSG00000016194	Hsd11b1	hydroxysteroid 11-beta dehydrogenase 1 [Source:MGI Symbol;Acc:MGI:103562]	1.09621	0.360129	1	no	up	433.03	411.74	405.77	450.69	430.4	391.45	407.65	447.99
ENSMUSG00000016200	Syt14	synaptotagmin XIV [Source:MGI Symbol;Acc:MGI:2444490]	0.280768	0.165775	1	no	down	0	0	0.02	0	0.03	0	0.07	0.01
ENSMUSG00000016206	H2-M3	histocompatibility 2, M region locus 3 [Source:MGI Symbol;Acc:MGI:95915]	0.835041	0.408529	1	no	down	1.35	1.3	1.3	2.29	2.26	1.34	1.52	3.02
ENSMUSG00000016239	Lonrf3	LON peptidase N-terminal domain and ring finger 3 [Source:MGI Symbol;Acc:MGI:1921615]	1.18492	0.596621	1	no	up	0.19	0.36	1.18	0.6	0.39	0.38	0.92	0.47
ENSMUSG00000016252	Atp5e	ATP synthase, H+ transporting, mitochondrial F1 complex, epsilon subunit [Source:MGI Symbol;Acc:MGI:1855697]	1.02286	0.844379	1	no	up	541.84	506.9	442.12	576.13	635.46	669.47	483.87	511.36
ENSMUSG00000016253	Nelfcd	negative elongation factor complex member C/D, Th1l [Source:MGI Symbol;Acc:MGI:1926424]	1.06754	0.589788	1	no	up	13.92	14.67	9.72	13.21	12.81	12.33	9.16	13.22
ENSMUSG00000016255	Tubb1	tubulin, beta 1 class VI [Source:MGI Symbol;Acc:MGI:107814]	0.0723034	1.32408e-05	0.00342936	yes	down	0.04	0.09	0.04	0.09	1.41	0.17	1.03	1.8
ENSMUSG00000016256	Ctsz	cathepsin Z [Source:MGI Symbol;Acc:MGI:1891190]	0.901027	0.302983	1	no	down	158.87	146.87	126.48	179.88	185.36	176.92	160.46	208.57
ENSMUSG00000016257	Prelid3b	PRELI domain containing 3B [Source:MGI Symbol;Acc:MGI:1913640]	1.16637	0.221308	1	no	up	17.85	20.1	26.02	20.93	18.54	23.58	20.98	16.82
ENSMUSG00000016262	Sertad4	SERTA domain containing 4 [Source:MGI Symbol;Acc:MGI:2443496]	1.12486	0.775347	1	no	up	0.05	0.14	0.2	0.09	0.38	0.15	0.21	0.08
ENSMUSG00000016283	H2-M2	histocompatibility 2, M region locus 2 [Source:MGI Symbol;Acc:MGI:95914]	0.340195	0.271356	1	no	down	0	0	0	0.05	0.15	0	0.04	0
ENSMUSG00000016308	Ube2a	ubiquitin-conjugating enzyme E2A [Source:MGI Symbol;Acc:MGI:102959]	1.06208	0.612312	1	no	up	18.86	23.86	16.34	21.9	17.07	15.88	11.93	17.95
ENSMUSG00000016319	Slc25a5	solute carrier family 25 (mitochondrial carrier, adenine nucleotide translocator), member 5 [Source:MGI Symbol;Acc:MGI:1353496]	1.12952	0.22796	1	no	up	399.95	368.98	372.15	373.43	365.86	358.54	345.13	382.01
ENSMUSG00000016327	Atp1b4	ATPase, (Na+)/K+ transporting, beta 4 polypeptide [Source:MGI Symbol;Acc:MGI:1915071]	1	1	1	no	no change	0	0	0	0	0	0	0	0
ENSMUSG00000016344	Ppdpf	pancreatic progenitor cell differentiation and proliferation factor [Source:MGI Symbol;Acc:MGI:1913746]	0.880061	0.272185	1	no	down	73.47	64.68	50.94	59.18	85.62	79.64	61.21	74.16
ENSMUSG00000016346	Kcnq2	potassium voltage-gated channel, subfamily Q, member 2 [Source:MGI Symbol;Acc:MGI:1309503]	1	1	1	no	no change	0	0	0	0	0	0	0	0
ENSMUSG00000016349	Eef1a2	eukaryotic translation elongation factor 1 alpha 2 [Source:MGI Symbol;Acc:MGI:1096317]	1	1	1	no	no change	0	0	0	0	0	0	0	0
ENSMUSG00000016356	Col20a1	collagen, type XX, alpha 1 [Source:MGI Symbol;Acc:MGI:1920618]	1.08515	0.826542	1	no	up	0.07	0.08	0.11	0.05	0.18	0.08	0.06	0.1
ENSMUSG00000016382	Pls3	plastin 3 (T-isoform) [Source:MGI Symbol;Acc:MGI:104807]	1.05555	0.637829	1	no	up	22.04	21.45	24.56	20.42	19.79	18.38	30.23	22.33
ENSMUSG00000016386	Mpped2	metallophosphoesterase domain containing 2 [Source:MGI Symbol;Acc:MGI:1924265]	0.764094	0.680162	1	no	down	0	0.19	0.1	0.12	0.04	0.1	0.1	0.07
ENSMUSG00000016409	Nkap	NFKB activating protein [Source:MGI Symbol;Acc:MGI:1914300]	0.979372	0.90327	1	no	down	1.66	1.07	2	1.53	1.25	1.39	2.45	1.61
ENSMUSG00000016427	Ndufa1	NADH:ubiquinone oxidoreductase subunit A1 [Source:MGI Symbol;Acc:MGI:1929511]	0.912323	0.444883	1	no	down	219.23	228.21	190.09	226.04	248.14	287.43	311.33	231.94
ENSMUSG00000016458	Wt1	WT1 transcription factor [Source:MGI Symbol;Acc:MGI:98968]	0.81275	0.668544	1	no	down	0.06	0.11	0.1	0.43	0.1	0.22	0.08	0.25
ENSMUSG00000016477	E2f3	E2F transcription factor 3 [Source:MGI Symbol;Acc:MGI:1096340]	1.08316	0.617504	1	no	up	1.1	1.29	1.8	1.2	1.08	1.22	1.65	1.5
ENSMUSG00000016481	Cr1l	complement component (3b/4b) receptor 1-like [Source:MGI Symbol;Acc:MGI:88513]	0.998014	0.983754	1	no	down	39.56	39.16	37.26	37.9	36.32	40.31	40.33	43.49
ENSMUSG00000016487	Ppfibp1	PTPRF interacting protein, binding protein 1 (liprin beta 1) [Source:MGI Symbol;Acc:MGI:1914783]	0.699164	0.00707391	0.229539	no	down	6.61	4.75	4.88	4.92	8.79	6.96	9.76	8.01
ENSMUSG00000016493	Cd46	CD46 antigen, complement regulatory protein [Source:MGI Symbol;Acc:MGI:1203290]	0.727891	0.404619	1	no	down	0.05	0.04	0.1	0.03	0.06	0.16	0.08	0.12
ENSMUSG00000016494	Cd34	CD34 antigen [Source:MGI Symbol;Acc:MGI:88329]	0.74149	0.196156	1	no	down	0.67	0.86	0.43	0.78	1	0.54	1.08	1.49
ENSMUSG00000016495	Plgrkt	plasminogen receptor, C-terminal lysine transmembrane protein [Source:MGI Symbol;Acc:MGI:1915009]	0.49772	0.00907259	0.269248	no	down	1.12	1.65	1.15	1.72	2.3	2.43	2.58	5.13
ENSMUSG00000016496	Cd274	CD274 antigen [Source:MGI Symbol;Acc:MGI:1926446]	0.345675	0.000801642	0.0546382	no	down	0.44	0.19	0.29	0.36	0.59	0.57	0.75	2.29
ENSMUSG00000016498	Pdcd1lg2	programmed cell death 1 ligand 2 [Source:MGI Symbol;Acc:MGI:1930125]	0.0576637	0.00592036	0.20445	no	down	0	0	0.04	0	0.07	0.03	0	0.95
ENSMUSG00000016503	Gtf3a	general transcription factor III A [Source:MGI Symbol;Acc:MGI:1913846]	1.20623	0.135591	1	no	up	11.46	10.22	9.14	13.19	9.57	10.58	8.43	10.23
ENSMUSG00000016510	Mtif3	mitochondrial translational initiation factor 3 [Source:MGI Symbol;Acc:MGI:1923616]	1.12538	0.277017	1	no	up	18.49	17.99	14.85	14.31	14.1	17.23	15.62	16.96
ENSMUSG00000016520	Lnx2	ligand of numb-protein X 2 [Source:MGI Symbol;Acc:MGI:2155959]	0.66507	0.00551899	0.1963	no	down	3.58	2.05	2.1	3.26	3.47	3.58	5.51	3.9
ENSMUSG00000016524	Il19	interleukin 19 [Source:MGI Symbol;Acc:MGI:1890472]	3.05462	0.285657	1	no	up	0	0.07	0	0	0	0	0	0
ENSMUSG00000016526	Dyrk3	dual-specificity tyrosine-(Y)-phosphorylation regulated kinase 3 [Source:MGI Symbol;Acc:MGI:1330300]	0.475079	0.0171089	0.405012	no	down	0.44	0.26	0.08	0.35	0.78	0.3	0.48	0.61
ENSMUSG00000016528	Mapkapk2	MAP kinase-activated protein kinase 2 [Source:MGI Symbol;Acc:MGI:109298]	0.85495	0.245937	1	no	down	31.04	26.55	18.61	20.84	38.98	30.97	22.38	29.28
ENSMUSG00000016529	Il10	interleukin 10 [Source:MGI Symbol;Acc:MGI:96537]	0.00993409	0.000615125	0.0456378	yes	down	0	0	0	0	0.1	0.09	0.11	2.52
ENSMUSG00000016534	Lamp2	lysosomal-associated membrane protein 2 [Source:MGI Symbol;Acc:MGI:96748]	1.00309	0.978235	1	no	up	248.81	246.48	277.04	242.73	248.31	227.61	319.36	256.17
ENSMUSG00000016541	Atxn10	ataxin 10 [Source:MGI Symbol;Acc:MGI:1859293]	1.09792	0.349364	1	no	up	43.57	40.38	32.43	37.47	36.29	35.76	36.15	42.87
ENSMUSG00000016552	Foxred2	FAD-dependent oxidoreductase domain containing 2 [Source:MGI Symbol;Acc:MGI:106315]	0.920737	0.857058	1	no	down	0.04	0.04	0.09	0.1	0.16	0.02	0.05	0.16
ENSMUSG00000016554	Eif3d	eukaryotic translation initiation factor 3, subunit D [Source:MGI Symbol;Acc:MGI:1933181]	1.24147	0.0567906	0.809791	no	up	52.46	54.34	46	62.13	50.26	48.87	36.65	47.96
ENSMUSG00000016559	H3f3b	H3.3 histone B [Source:MGI Symbol;Acc:MGI:1101768]	0.745335	0.0137	0.350371	no	down	67.87	69.87	70.66	68.01	112.58	82.27	80.32	133.62
ENSMUSG00000016619	Nup50	nucleoporin 50 [Source:MGI Symbol;Acc:MGI:1351502]	1.16201	0.1408	1	no	up	8.73	9.08	8.75	9.96	8.23	8.39	7.99	8.9
ENSMUSG00000016624	Phf21b	PHD finger protein 21B [Source:MGI Symbol;Acc:MGI:2443812]	0.923525	0.864381	1	no	down	0.05	0.5	0.06	0.04	0.08	0.06	0.05	0.1
ENSMUSG00000016626	Nlrp14	NLR family, pyrin domain containing 14 [Source:MGI Symbol;Acc:MGI:1924108]	1	1	1	no	no change	0	0	0	0	0	0	0	0
ENSMUSG00000016637	Ift27	intraflagellar transport 27 [Source:MGI Symbol;Acc:MGI:1914292]	1.19888	0.217318	1	no	up	13.13	14.2	8.67	14.86	12.88	12.34	8.56	11.79
ENSMUSG00000016664	Pacsin2	protein kinase C and casein kinase substrate in neurons 2 [Source:MGI Symbol;Acc:MGI:1345153]	0.939931	0.530774	1	no	down	21.63	17.46	15.99	18.94	20.23	17.65	21.88	24.26
ENSMUSG00000016756	Cmah	cytidine monophospho-N-acetylneuraminic acid hydroxylase [Source:MGI Symbol;Acc:MGI:103227]	1.09587	0.556851	1	no	up	9.82	11.44	19.05	14.27	10.68	11.77	20.56	11.69
ENSMUSG00000016757	Ttll12	tubulin tyrosine ligase-like family, member 12 [Source:MGI Symbol;Acc:MGI:3039573]	1.07414	0.593728	1	no	up	4.31	3.55	2.86	3.74	4.07	3.5	2.48	4.33
ENSMUSG00000016758	Bik	BCL2-interacting killer [Source:MGI Symbol;Acc:MGI:1206591]	0.478288	0.00260313	0.118188	no	down	3.52	3.67	1.02	3.58	7.71	5.89	5.6	7.74
ENSMUSG00000016763	Scube1	signal peptide, CUB domain, EGF-like 1 [Source:MGI Symbol;Acc:MGI:1890616]	0.28323	0.00851617	0.257838	no	down	0.13	0.02	0.08	0.09	0.34	0.09	0.09	0.62
ENSMUSG00000016831	Tox4	TOX high mobility group box family member 4 [Source:MGI Symbol;Acc:MGI:1915389]	1.1265	0.242528	1	no	up	8.02	9.13	8.35	10.55	8.25	8.55	8.25	9.22
ENSMUSG00000016833	Mrps18c	mitochondrial ribosomal protein S18C [Source:MGI Symbol;Acc:MGI:1915985]	1.12912	0.326435	1	no	up	34.97	37.27	39.86	37.53	29.43	33.69	44.72	40.02
ENSMUSG00000016918	Sulf1	sulfatase 1 [Source:MGI Symbol;Acc:MGI:2138563]	1.00652	0.983008	1	no	up	0.15	0.16	0.14	0.33	0.16	0.26	0.24	0.43
ENSMUSG00000016921	Srsf6	serine and arginine-rich splicing factor 6 [Source:MGI Symbol;Acc:MGI:1915246]	1.07723	0.53589	1	no	up	14.59	16.38	22.13	22.58	18.06	20.11	19.84	17.78
ENSMUSG00000016933	Plcg1	phospholipase C, gamma 1 [Source:MGI Symbol;Acc:MGI:97615]	1.17395	0.144004	1	no	up	11.64	11.14	8.34	10.82	9.31	9.81	8.86	11.48
ENSMUSG00000016940	Kctd2	potassium channel tetramerisation domain containing 2 [Source:MGI Symbol;Acc:MGI:1917632]	1.09472	0.500374	1	no	up	5.57	4.26	5.42	7.76	5	5.74	6.33	5.65
ENSMUSG00000016942	Tmprss6	transmembrane serine protease 6 [Source:MGI Symbol;Acc:MGI:1919003]	1.01411	0.897995	1	no	up	199.17	178.9	140.41	191.81	203.8	191.15	167.19	184.25
ENSMUSG00000016946	Kctd5	potassium channel tetramerisation domain containing 5 [Source:MGI Symbol;Acc:MGI:1916509]	0.900257	0.512403	1	no	down	1.73	1.48	1.63	2.27	1.82	2.27	1.92	2.41
ENSMUSG00000016982	Pom121l2	POM121 membrane glycoprotein-like 2 (rat) [Source:MGI Symbol;Acc:MGI:2684870]	1	1	1	no	no change	0	0	0	0	0	0	0	0
ENSMUSG00000016984	Etaa1	Ewing tumor-associated antigen 1 [Source:MGI Symbol;Acc:MGI:1915395]	0.721929	0.202718	1	no	down	0.57	0.68	0.8	0.49	0.53	0.56	1.99	0.78
ENSMUSG00000016995	Matn4	matrilin 4 [Source:MGI Symbol;Acc:MGI:1328314]	3.05462	0.285657	1	no	up	0	0.03	0	0	0	0	0	0
ENSMUSG00000016998	Svs4	seminal vesicle secretory protein 4 [Source:MGI Symbol;Acc:MGI:98450]	1	1	1	no	no change	0	0	0	0	0	0	0	0
ENSMUSG00000017000	Svs6	seminal vesicle secretory protein 6 [Source:MGI Symbol;Acc:MGI:106178]	1	1	1	no	no change	0	0	0	0	0	0	0	0
ENSMUSG00000017002	Slpi	secretory leukocyte peptidase inhibitor [Source:MGI Symbol;Acc:MGI:109297]	0.393685	0.0014792	0.081592	no	down	1.7	1.1	1.71	3.05	8.95	3.18	3.01	4.69
ENSMUSG00000017003	Svs3a	seminal vesicle secretory protein 3A [Source:MGI Symbol;Acc:MGI:1927635]	1	1	1	no	no change	0	0	0	0	0	0	0	0
ENSMUSG00000017004	Svs5	seminal vesicle secretory protein 5 [Source:MGI Symbol;Acc:MGI:98453]	1	1	1	no	no change	0	0	0	0	0	0	0	0
ENSMUSG00000017007	Rbpjl	recombination signal binding protein for immunoglobulin kappa J region-like [Source:MGI Symbol;Acc:MGI:1196616]	0.337632	0.297534	1	no	down	0	0	0	0	0	0.01	0	0
ENSMUSG00000017009	Sdc4	syndecan 4 [Source:MGI Symbol;Acc:MGI:1349164]	0.739008	0.0155798	0.381658	no	down	224.17	195.88	176.84	240.4	373.2	271.9	289.39	269.78
ENSMUSG00000017049	Ccdc70	coiled-coil domain containing 70 [Source:MGI Symbol;Acc:MGI:1915179]	1	1	1	no	no change	0	0	0	0	0	0	0	0
ENSMUSG00000017057	Il13ra1	interleukin 13 receptor, alpha 1 [Source:MGI Symbol;Acc:MGI:105052]	0.798316	0.118989	1	no	down	6.17	7.46	8.57	7.43	9	8.09	14.96	7.91
ENSMUSG00000017064	Prl5a1	prolactin family 5, subfamily a, member 1 [Source:MGI Symbol;Acc:MGI:106332]	1	1	1	no	no change	0	0	0	0	0	0	0	0
ENSMUSG00000017119	Nbr1	NBR1, autophagy cargo receptor [Source:MGI Symbol;Acc:MGI:108498]	1.0618	0.541133	1	no	up	69.8	65	57.57	64.76	64.52	60.61	69.15	67.36
ENSMUSG00000017132	Cyth1	cytohesin 1 [Source:MGI Symbol;Acc:MGI:1334257]	1.29397	0.0336303	0.613201	no	up	34.01	33.87	35.25	30.64	29.39	17.77	19.45	36.39
ENSMUSG00000017144	Rnd3	Rho family GTPase 3 [Source:MGI Symbol;Acc:MGI:1921444]	0.443713	0.00019382	0.0209165	yes	down	5.09	4.07	5.68	4	19.12	9.62	8.57	7.66
ENSMUSG00000017146	Brca1	breast cancer 1, early onset [Source:MGI Symbol;Acc:MGI:104537]	1.56741	0.0939441	1	no	up	0.31	0.24	0.37	0.62	0.15	0.2	0.36	0.23
ENSMUSG00000017165	Gast	gastrin [Source:MGI Symbol;Acc:MGI:104768]	1	1	1	no	no change	0	0	0	0	0	0	0	0
ENSMUSG00000017167	Cntnap1	contactin associated protein-like 1 [Source:MGI Symbol;Acc:MGI:1858201]	0.883295	0.698202	1	no	down	0.14	0.16	0.06	0.18	0.13	0.11	0.1	0.33
ENSMUSG00000017176	Nt5c3b	5'-nucleotidase, cytosolic IIIB [Source:MGI Symbol;Acc:MGI:1915356]	0.605309	0.0323425	0.598725	no	down	2.25	1.62	0.91	1.03	2.87	2.9	1.76	2.82
ENSMUSG00000017188	Coa3	cytochrome C oxidase assembly factor 3 [Source:MGI Symbol;Acc:MGI:1098757]	1.06837	0.536616	1	no	up	72.27	83.22	55.65	115.99	85.46	98.72	102.42	88.29
ENSMUSG00000017195	Zpbp2	zona pellucida binding protein 2 [Source:MGI Symbol;Acc:MGI:1916626]	0.540975	0.386698	1	no	down	0	0.05	0	0.23	0.08	0.09	0.16	0.04
ENSMUSG00000017204	Gsdma	gasdermin A [Source:MGI Symbol;Acc:MGI:1889509]	1	1	1	no	no change	0	0	0	0	0	0	0	0
ENSMUSG00000017210	Med24	mediator complex subunit 24 [Source:MGI Symbol;Acc:MGI:1344385]	0.903351	0.422613	1	no	down	5.21	5.95	4.69	5.02	8.54	5.43	4.99	6.4
ENSMUSG00000017211	Gsdma2	gasdermin A2 [Source:MGI Symbol;Acc:MGI:1921490]	1	1	1	no	no change	0	0	0	0	0	0	0	0
ENSMUSG00000017221	Psmd3	proteasome (prosome, macropain) 26S subunit, non-ATPase, 3 [Source:MGI Symbol;Acc:MGI:98858]	1.02523	0.808411	1	no	up	55.85	56.1	42.33	55.9	57.73	55.69	46.16	60
ENSMUSG00000017264	Exosc10	exosome component 10 [Source:MGI Symbol;Acc:MGI:1355322]	1.06801	0.563331	1	no	up	9.3	10.06	8.15	13.18	10.66	9.57	8.41	11.1
ENSMUSG00000017286	Glod4	glyoxalase domain containing 4 [Source:MGI Symbol;Acc:MGI:1914451]	1.08066	0.449483	1	no	up	32.29	31.19	35.34	30.99	30.02	28.76	34.42	31.97
ENSMUSG00000017288	Vps53	VPS53 GARP complex subunit [Source:MGI Symbol;Acc:MGI:1915549]	1.07381	0.507225	1	no	up	17.02	16.5	14.24	17.74	17.18	18.01	16.42	17.29
ENSMUSG00000017291	Taok1	TAO kinase 1 [Source:MGI Symbol;Acc:MGI:1914490]	0.868469	0.416817	1	no	down	1.66	1.79	3.14	2.13	1.82	1.85	4.47	2.85
ENSMUSG00000017299	Dnttip1	deoxynucleotidyltransferase, terminal, interacting protein 1 [Source:MGI Symbol;Acc:MGI:1923483]	0.870466	0.290839	1	no	down	7.83	6.58	5.43	6.03	7.91	7.81	7.05	8.65
ENSMUSG00000017300	Tnnc2	troponin C2, fast [Source:MGI Symbol;Acc:MGI:98780]	0.337632	0.297534	1	no	down	0	0	0	0	0	0.11	0	0
ENSMUSG00000017307	Acot8	acyl-CoA thioesterase 8 [Source:MGI Symbol;Acc:MGI:2158201]	1.07474	0.6198	1	no	up	16.33	13.55	12.15	13.86	15.71	16.2	8.7	13.39
ENSMUSG00000017309	Cd300lg	CD300 molecule like family member G [Source:MGI Symbol;Acc:MGI:1289168]	1.16884	0.204235	1	no	up	10.49	10.81	7.24	10.98	7.65	11.38	7.82	9.26
ENSMUSG00000017310	Spint4	serine protease inhibitor, Kunitz type 4 [Source:MGI Symbol;Acc:MGI:1925489]	1	1	1	no	no change	0	0	0	0	0	0	0	0
ENSMUSG00000017311	Pyy	peptide YY [Source:MGI Symbol;Acc:MGI:99924]	1	1	1	no	no change	0	0	0	0	0	0	0	0
ENSMUSG00000017314	Mpp2	membrane protein, palmitoylated 2 (MAGUK p55 subfamily member 2) [Source:MGI Symbol;Acc:MGI:1858257]	1.22266	0.562231	1	no	up	0.08	0.12	0.1	0.21	0.09	0.1	0.22	0.18
ENSMUSG00000017316	Ppy	pancreatic polypeptide [Source:MGI Symbol;Acc:MGI:97753]	1	1	1	no	no change	0	0	0	0	0	0	0	0
ENSMUSG00000017344	Vtn	vitronectin [Source:MGI Symbol;Acc:MGI:98940]	0.953332	0.704484	1	no	down	1939.79	1856	1326.57	2045.26	2397.68	1945.96	1721.41	1945.53
ENSMUSG00000017376	Nlk	nemo like kinase [Source:MGI Symbol;Acc:MGI:1201387]	1.04275	0.753187	1	no	up	2.71	2.52	3.66	3.86	2.51	2.93	2.98	3.17
ENSMUSG00000017386	Traf4	TNF receptor associated factor 4 [Source:MGI Symbol;Acc:MGI:1202880]	0.806993	0.0760762	0.945024	no	down	15.51	13.02	11.63	17.18	22.08	19.14	15.78	18.86
ENSMUSG00000017390	Aldoc	aldolase C, fructose-bisphosphate [Source:MGI Symbol;Acc:MGI:101863]	1.13505	0.302973	1	no	up	11.78	8.65	6.8	11.3	8.41	8.83	7.62	11.78
ENSMUSG00000017400	Stac2	SH3 and cysteine rich domain 2 [Source:MGI Symbol;Acc:MGI:2144518]	0.627732	0.440997	1	no	down	0.04	0.04	0.05	0	0.02	0.03	0.08	0.1
ENSMUSG00000017404	Rpl19	ribosomal protein L19 [Source:MGI Symbol;Acc:MGI:98020]	1.04001	0.731284	1	no	up	559.93	531.73	450.49	652.88	607.06	658.18	452.8	571.04
ENSMUSG00000017405	Nek8	NIMA (never in mitosis gene a)-related expressed kinase 8 [Source:MGI Symbol;Acc:MGI:1890646]	0.792729	0.222722	1	no	down	2.36	1.14	0.83	1.68	2.01	1.46	1.75	2.43
ENSMUSG00000017412	Cacnb4	calcium channel, voltage-dependent, beta 4 subunit [Source:MGI Symbol;Acc:MGI:103301]	0.824025	0.733117	1	no	down	0.02	0.03	0.01	0.02	0	0.03	0.02	0.05
ENSMUSG00000017417	Plxdc1	plexin domain containing 1 [Source:MGI Symbol;Acc:MGI:1919574]	1.45157	0.207718	1	no	up	0.52	0.2	0.28	0.42	0.17	0.24	0.34	0.26
ENSMUSG00000017418	Arl5b	ADP-ribosylation factor-like 5B [Source:MGI Symbol;Acc:MGI:1923119]	0.954668	0.747676	1	no	down	5.21	5.83	7.16	5.34	6.51	4.64	10.62	4.11
ENSMUSG00000017421	Zfp207	zinc finger protein 207 [Source:MGI Symbol;Acc:MGI:1340045]	0.945492	0.572465	1	no	down	23.75	21.62	19.2	20.15	22.63	22.69	25.44	26
ENSMUSG00000017428	Psmd11	proteasome (prosome, macropain) 26S subunit, non-ATPase, 11 [Source:MGI Symbol;Acc:MGI:1916327]	0.864297	0.153004	1	no	down	38.46	39.12	35.92	45.4	49.68	46.8	49.75	45.29
ENSMUSG00000017446	C1qtnf1	C1q and tumor necrosis factor related protein 1 [Source:MGI Symbol;Acc:MGI:1919254]	1.28716	0.0674837	0.886609	no	up	9.24	7.87	7.56	11.38	6.66	7.89	4.94	9.59
ENSMUSG00000017453	Pipox	pipecolic acid oxidase [Source:MGI Symbol;Acc:MGI:1197006]	1.11876	0.251376	1	no	up	121.27	123.24	115.05	123.4	114.75	105.32	126.48	119.77
ENSMUSG00000017466	Timp2	tissue inhibitor of metalloproteinase 2 [Source:MGI Symbol;Acc:MGI:98753]	0.748908	0.0779506	0.957246	no	down	4.4	4.14	3.75	6.94	5.72	5.85	4.37	11.95
ENSMUSG00000017478	Zc3h18	zinc finger CCCH-type containing 18 [Source:MGI Symbol;Acc:MGI:1923264]	1.07695	0.47218	1	no	up	11.56	11.78	10.78	14.51	11.14	13.73	11.49	13.2
ENSMUSG00000017485	Top2b	topoisomerase (DNA) II beta [Source:MGI Symbol;Acc:MGI:98791]	0.838584	0.309081	1	no	down	2.42	2.6	6.62	2.61	2.5	3.86	5.88	3.09
ENSMUSG00000017491	Rarb	retinoic acid receptor, beta [Source:MGI Symbol;Acc:MGI:97857]	0.427749	0.00132268	0.0759739	no	down	1.01	0.43	0.62	0.76	1.04	1.34	0.85	1.73
ENSMUSG00000017493	Igfbp4	insulin-like growth factor binding protein 4 [Source:MGI Symbol;Acc:MGI:96439]	1.28032	0.0422507	0.697003	no	up	810.41	686.66	511.75	764.15	543.17	594.74	501.59	644.32
ENSMUSG00000017499	Cdc6	cell division cycle 6 [Source:MGI Symbol;Acc:MGI:1345150]	1.27385	0.552848	1	no	up	0.09	0.12	0.11	0.11	0.1	0.1	0.08	0.07
ENSMUSG00000017548	Suz12	SUZ12 polycomb repressive complex 2 subunit [Source:MGI Symbol;Acc:MGI:1261758]	0.767035	0.170957	1	no	down	1.71	2.04	4.05	2.1	2.24	2.66	5.55	3.33
ENSMUSG00000017550	Atad5	ATPase family, AAA domain containing 5 [Source:MGI Symbol;Acc:MGI:2442925]	0.91252	0.749555	1	no	down	0.09	0.12	0.16	0.09	0.1	0.12	0.14	0.22
ENSMUSG00000017561	Crlf3	cytokine receptor-like factor 3 [Source:MGI Symbol;Acc:MGI:1860086]	0.836867	0.229799	1	no	down	3.38	2.58	2.82	3.16	3.24	2.51	4.15	5.03
ENSMUSG00000017588	Krt27	keratin 27 [Source:MGI Symbol;Acc:MGI:1339999]	1	1	1	no	no change	0	0	0	0	0	0	0	0
ENSMUSG00000017607	Tns4	tensin 4 [Source:MGI Symbol;Acc:MGI:2144377]	0.743654	0.372914	1	no	down	0.33	0.35	0.1	0.08	0.19	0.21	0.1	0.29
ENSMUSG00000017615	Tnfaip1	tumor necrosis factor, alpha-induced protein 1 (endothelial) [Source:MGI Symbol;Acc:MGI:104961]	1.0358	0.752867	1	no	up	9.93	9.47	10.74	12.2	10.99	11.66	8.38	12.72
ENSMUSG00000017631	Abr	active BCR-related gene [Source:MGI Symbol;Acc:MGI:107771]	0.541921	0.00579856	0.201834	no	down	1.24	1.5	0.92	1.87	2.01	1.72	1.8	5.41
ENSMUSG00000017639	Rab11fip4	RAB11 family interacting protein 4 (class II) [Source:MGI Symbol;Acc:MGI:2442920]	0.247607	3.40117e-06	0.00131836	yes	down	0.22	0.22	0.3	0.69	1.25	1.04	2.52	0.96
ENSMUSG00000017652	Cd40	CD40 antigen [Source:MGI Symbol;Acc:MGI:88336]	0.562843	0.0797866	0.966463	no	down	0.22	0.35	0.65	0.43	0.67	0.89	0.54	1.81
ENSMUSG00000017664	Slc35c2	solute carrier family 35, member C2 [Source:MGI Symbol;Acc:MGI:2385166]	1.08639	0.486987	1	no	up	18.79	17.01	11.58	18.45	16	15.35	12.49	18.9
ENSMUSG00000017667	Zfp334	zinc finger protein 334 [Source:MGI Symbol;Acc:MGI:2388656]	1.00202	0.993005	1	no	up	0.12	0.23	0.18	0.27	0.15	0.18	0.22	0.32
ENSMUSG00000017670	Elmo2	engulfment and cell motility 2 [Source:MGI Symbol;Acc:MGI:2153045]	0.686164	0.0112615	0.30673	no	down	2.44	2.45	2.51	2.68	3.2	3.08	3.33	5.88
ENSMUSG00000017677	Wsb1	WD repeat and SOCS box-containing 1 [Source:MGI Symbol;Acc:MGI:1926139]	0.645815	0.0672317	0.885748	no	down	5.51	4.59	9.68	6.55	5.19	6.66	24.1	10.65
ENSMUSG00000017679	Ttpal	tocopherol (alpha) transfer protein-like [Source:MGI Symbol;Acc:MGI:1923330]	1.15093	0.304641	1	no	up	4.77	7.04	6.54	7.53	5.43	7.08	5.58	4.6
ENSMUSG00000017686	Rhot1	ras homolog family member T1 [Source:MGI Symbol;Acc:MGI:1926078]	0.987502	0.908819	1	no	down	10.2	9.11	10.35	8.95	10.67	8.78	11.57	11.36
ENSMUSG00000017688	Hnf4g	hepatocyte nuclear factor 4, gamma [Source:MGI Symbol;Acc:MGI:1353604]	0.037882	0.00633353	0.214175	no	down	0	0	0	0	0	0.01	0.09	0.12
ENSMUSG00000017692	Rhbdl3	rhomboid like 3 [Source:MGI Symbol;Acc:MGI:2179276]	0.506002	0.239879	1	no	down	0.04	0	0.06	0.03	0.01	0.04	0.08	0.16
ENSMUSG00000017697	Ada	adenosine deaminase [Source:MGI Symbol;Acc:MGI:87916]	1.22963	0.411682	1	no	up	1.22	0.78	1.17	2.11	0.91	1.54	0.63	1.48
ENSMUSG00000017707	Serinc3	serine incorporator 3 [Source:MGI Symbol;Acc:MGI:1349457]	1.20342	0.0714944	0.916685	no	up	72.94	70.75	81.82	87.08	64.82	59.76	71.85	81.02
ENSMUSG00000017713	Tha1	threonine aldolase 1 [Source:MGI Symbol;Acc:MGI:1919026]	1.32942	0.106548	1	no	up	5.16	3.82	3.19	3.08	2.8	2.49	2.37	5.16
ENSMUSG00000017715	Pgs1	phosphatidylglycerophosphate synthase 1 [Source:MGI Symbol;Acc:MGI:1921701]	1.09747	0.470396	1	no	up	3.42	3.44	3.85	4.23	3.53	3.68	3.37	3.82
ENSMUSG00000017716	Birc5	baculoviral IAP repeat-containing 5 [Source:MGI Symbol;Acc:MGI:1203517]	1.17431	0.56309	1	no	up	1.15	0.6	0.8	0.65	0.77	0.84	0.79	1.16
ENSMUSG00000017718	Afmid	arylformamidase [Source:MGI Symbol;Acc:MGI:2448704]	0.736565	0.00607825	0.208638	no	down	86.33	67.66	58.33	72.01	100.05	90.56	111.82	113.3
ENSMUSG00000017720	Trp53tg5	transformation related protein 53 target 5 [Source:MGI Symbol;Acc:MGI:1920853]	1	1	1	no	no change	0	0	0	0	0	0	0	0
ENSMUSG00000017721	Pigt	phosphatidylinositol glycan anchor biosynthesis, class T [Source:MGI Symbol;Acc:MGI:1926178]	0.950148	0.67217	1	no	down	27.75	24.45	14.84	23.16	28.03	23	20.6	30.12
ENSMUSG00000017723	Wfdc2	WAP four-disulfide core domain 2 [Source:MGI Symbol;Acc:MGI:1914951]	1.517	0.0295653	0.564745	no	up	8.41	7.53	7.91	5.84	7.32	4.09	4.67	5.41
ENSMUSG00000017724	Etv4	ets variant 4 [Source:MGI Symbol;Acc:MGI:99423]	1.46746	0.637997	1	no	up	0.23	0	0	0.27	0.3	0.02	0	0
ENSMUSG00000017733	Eppin	epididymal peptidase inhibitor [Source:MGI Symbol;Acc:MGI:1922776]	1	1	1	no	no change	0	0	0	0	0	0	0	0
ENSMUSG00000017734	Dbndd2	dysbindin (dystrobrevin binding protein 1) domain containing 2 [Source:MGI Symbol;Acc:MGI:106562]	0.780786	0.157005	1	no	down	6.51	4.91	3.01	5.56	6.92	5.35	5.74	9.44
ENSMUSG00000017737	Mmp9	matrix metallopeptidase 9 [Source:MGI Symbol;Acc:MGI:97011]	0.104537	4.57265e-09	1.00211e-05	yes	down	0.54	0.86	0.44	0.39	9.72	2.05	4.79	4.21
ENSMUSG00000017740	Slc12a5	solute carrier family 12, member 5 [Source:MGI Symbol;Acc:MGI:1862037]	1.2012	0.408354	1	no	up	0.46	0.53	0.5	0.54	0.3	0.49	0.29	0.7
ENSMUSG00000017747	Ghdc	GH3 domain containing [Source:MGI Symbol;Acc:MGI:1931556]	1.0461	0.698875	1	no	up	6.73	8.2	5.31	6.7	6.89	6.84	6.09	7.52
ENSMUSG00000017754	Pltp	phospholipid transfer protein [Source:MGI Symbol;Acc:MGI:103151]	1.12554	0.423588	1	no	up	44.5	27.08	27.36	43.55	28.01	24.48	29.34	59.74
ENSMUSG00000017756	Slc12a7	solute carrier family 12, member 7 [Source:MGI Symbol;Acc:MGI:1342283]	0.709277	0.0259263	0.52127	no	down	12.9	9	6.5	7.96	14.11	8.67	13.1	21.7
ENSMUSG00000017760	Ctsa	cathepsin A [Source:MGI Symbol;Acc:MGI:97748]	1.01901	0.864973	1	no	up	111.59	101.84	64.3	109.39	103.94	92.96	93.35	125.43
ENSMUSG00000017764	Zswim1	zinc finger SWIM-type containing 1 [Source:MGI Symbol;Acc:MGI:1919221]	1.29963	0.123746	1	no	up	1.56	1.73	1.37	2.03	1.4	1.47	1.16	1.45
ENSMUSG00000017765	Slc12a4	solute carrier family 12, member 4 [Source:MGI Symbol;Acc:MGI:1309465]	1.18775	0.150674	1	no	up	6.51	6.1	4.93	10.45	5.66	6.48	4.99	6.87
ENSMUSG00000017767	Spata25	spermatogenesis associated 25 [Source:MGI Symbol;Acc:MGI:1922892]	0.338506	0.297329	1	no	down	0	0	0	0	0	0	0	0.11
ENSMUSG00000017774	Myo1c	myosin IC [Source:MGI Symbol;Acc:MGI:106612]	1.0137	0.900032	1	no	up	11.13	10.45	8.77	12.6	12.33	10.86	8.9	13.33
ENSMUSG00000017776	Crk	v-crk avian sarcoma virus CT10 oncogene homolog [Source:MGI Symbol;Acc:MGI:88508]	1.02969	0.830221	1	no	up	10.37	11.05	15.83	11.56	10.92	11.1	17.78	11.42
ENSMUSG00000017778	Cox7c	cytochrome c oxidase subunit 7C [Source:MGI Symbol;Acc:MGI:103226]	1.10286	0.39685	1	no	up	455.77	439.8	491.73	439.97	409.31	517.68	505.72	394.73
ENSMUSG00000017781	Pitpna	phosphatidylinositol transfer protein, alpha [Source:MGI Symbol;Acc:MGI:99887]	0.903749	0.313367	1	no	down	25.18	24.39	21.16	25.53	25.49	27.13	26.27	35.96
ENSMUSG00000017801	Mlx	MAX-like protein X [Source:MGI Symbol;Acc:MGI:108398]	1.21058	0.0897381	1	no	up	25.99	23.32	24.25	24.99	23.77	22.87	17.3	26.13
ENSMUSG00000017802	Retreg3	reticulophagy regulator family member 3 [Source:MGI Symbol;Acc:MGI:1915248]	0.865494	0.179554	1	no	down	31.61	29.74	24.7	32.51	39.21	39.02	31.38	35.78
ENSMUSG00000017817	Jph2	junctophilin 2 [Source:MGI Symbol;Acc:MGI:1891496]	0.298524	0.00443357	0.16932	no	down	0.05	0.04	0.05	0.04	0.25	0.17	0.1	0.13
ENSMUSG00000017830	Dhx58	DEXH (Asp-Glu-X-His) box polypeptide 58 [Source:MGI Symbol;Acc:MGI:1931560]	0.700824	0.0281352	0.549587	no	down	5.38	5.08	3.29	3.54	8.02	5.99	4.58	8.71
ENSMUSG00000017831	Rab5a	RAB5A, member RAS oncogene family [Source:MGI Symbol;Acc:MGI:105926]	1.02736	0.863016	1	no	up	11.35	13.8	23.71	13.92	13.15	14.82	23.16	15.57
ENSMUSG00000017832	Hspb9	heat shock protein, alpha-crystallin-related, B9 [Source:MGI Symbol;Acc:MGI:1922732]	0.612951	0.620325	1	no	down	0.13	0	0	0	0	0.12	0.14	0
ENSMUSG00000017837	Nkiras2	NFKB inhibitor interacting Ras-like protein 2 [Source:MGI Symbol;Acc:MGI:1919216]	0.898317	0.390817	1	no	down	9.33	6.81	5.69	7.86	7.96	8.95	7.27	11.37
ENSMUSG00000017843	Ppp2r5c	protein phosphatase 2, regulatory subunit B', gamma [Source:MGI Symbol;Acc:MGI:1349475]	1.00672	0.947422	1	no	up	17.15	17.49	17.57	20.19	16.65	18.01	20.41	17.29
ENSMUSG00000017858	Ift52	intraflagellar transport 52 [Source:MGI Symbol;Acc:MGI:2387217]	1.04068	0.699141	1	no	up	13.26	11.86	12.17	14.01	14.02	12.56	14.21	14.54
ENSMUSG00000017861	Mybl2	myeloblastosis oncogene-like 2 [Source:MGI Symbol;Acc:MGI:101785]	1.30827	0.621595	1	no	up	0.06	0.03	0.04	0.08	0.08	0.03	0	0.08
ENSMUSG00000017868	Sgk2	serum/glucocorticoid regulated kinase 2 [Source:MGI Symbol;Acc:MGI:1351318]	0.49951	2.37469e-06	0.00100229	yes	down	11.92	10.47	8.61	12.18	20.36	17.9	28.02	26.07
ENSMUSG00000017897	Eya2	EYA transcriptional coactivator and phosphatase 2 [Source:MGI Symbol;Acc:MGI:109341]	0.466522	0.385274	1	no	down	0	0.02	0	0.43	0.07	0	0.16	0
ENSMUSG00000017922	Prl3c1	prolactin family 3, subfamily c, member 1 [Source:MGI Symbol;Acc:MGI:1351649]	1	1	1	no	no change	0	0	0	0	0	0	0	0
ENSMUSG00000017929	B4galt5	UDP-Gal:betaGlcNAc beta 1,4-galactosyltransferase, polypeptide 5 [Source:MGI Symbol;Acc:MGI:1927169]	0.909926	0.410037	1	no	down	11.42	6.99	7.3	10.26	10.75	8.77	11.3	11.42
ENSMUSG00000017943	Gdap1l1	ganglioside-induced differentiation-associated protein 1-like 1 [Source:MGI Symbol;Acc:MGI:2385163]	0.338506	0.297329	1	no	down	0	0	0	0	0	0	0	0.06
ENSMUSG00000017950	Hnf4a	hepatic nuclear factor 4, alpha [Source:MGI Symbol;Acc:MGI:109128]	1.16862	0.203998	1	no	up	169.76	200.01	207.67	263.95	180.02	222.24	187.02	173.73
ENSMUSG00000017969	Ptgis	prostaglandin I2 (prostacyclin) synthase [Source:MGI Symbol;Acc:MGI:1097156]	0.81722	0.360685	1	no	down	1.08	1.15	0.72	1.38	1.72	1.89	0.82	1.33
ENSMUSG00000017978	Cadps2	Ca2+-dependent activator protein for secretion 2 [Source:MGI Symbol;Acc:MGI:2443963]	1.15341	0.207783	1	no	up	4.67	4.59	4.38	4.51	4.05	3.84	4.38	4.67
ENSMUSG00000017999	Ddx27	DEAD box helicase 27 [Source:MGI Symbol;Acc:MGI:2385884]	1.22407	0.0978633	1	no	up	10.1	9.29	9.5	13.01	9.24	10.33	8.83	7.91
ENSMUSG00000018001	Cyth3	cytohesin 3 [Source:MGI Symbol;Acc:MGI:1335107]	0.752152	0.0753497	0.941954	no	down	1.13	1.48	1.24	1.72	2.41	1.5	1.78	2.93
ENSMUSG00000018008	Cyth4	cytohesin 4 [Source:MGI Symbol;Acc:MGI:2441702]	0.287374	0.000201121	0.0215007	yes	down	1.85	1.8	1.53	2.58	3.71	3.86	3.25	19.58
ENSMUSG00000018012	Rac3	Rac family small GTPase 3 [Source:MGI Symbol;Acc:MGI:2180784]	1.22111	0.727501	1	no	up	0.16	0.62	0.06	0.58	0.12	0.27	0	0.89
ENSMUSG00000018040	Rrp7a	ribosomal RNA processing 7 homolog A [Source:MGI Symbol;Acc:MGI:1922028]	1.06653	0.563879	1	no	up	10.47	11.35	7.4	15.03	6.7	12.92	11.3	10.51
ENSMUSG00000018042	Cyb5r3	cytochrome b5 reductase 3 [Source:MGI Symbol;Acc:MGI:94893]	1.41832	0.0037967	0.15278	no	up	450.8	331.5	310.05	423.24	283.78	271.51	247.57	332.68
ENSMUSG00000018068	Ints2	integrator complex subunit 2 [Source:MGI Symbol;Acc:MGI:1917672]	1.39253	0.03625	0.639086	no	up	1.02	1.3	1.14	2.38	1.18	0.77	1.15	2.29
ENSMUSG00000018076	Med13l	mediator complex subunit 13-like [Source:MGI Symbol;Acc:MGI:2670178]	0.835034	0.142526	1	no	down	1.44	1.49	1.47	1.85	1.5	1.79	2.55	2.16
ENSMUSG00000018102	H2bc4	H2B clustered histone 4 [Source:MGI Symbol;Acc:MGI:1915274]	0.904917	0.304228	1	no	down	101.79	94.15	94.78	109.54	121.56	117.6	120.01	118.26
ENSMUSG00000018126	Baiap2l2	BAI1-associated protein 2-like 2 [Source:MGI Symbol;Acc:MGI:2652819]	3.05462	0.285657	1	no	up	0	0.03	0	0	0	0	0	0
ENSMUSG00000018143	Mafk	v-maf musculoaponeurotic fibrosarcoma oncogene family, protein K (avian) [Source:MGI Symbol;Acc:MGI:99951]	0.649257	0.00423067	0.164886	no	down	7.84	6.51	4.13	6.82	13.01	9.04	8.14	11.76
ENSMUSG00000018160	Med1	mediator complex subunit 1 [Source:MGI Symbol;Acc:MGI:1100846]	0.937877	0.604367	1	no	down	4.04	3.13	4.2	3.93	3.64	3.44	5.73	4.52
ENSMUSG00000018166	Erbb3	erb-b2 receptor tyrosine kinase 3 [Source:MGI Symbol;Acc:MGI:95411]	0.718779	0.0158991	0.387149	no	down	36.36	27.35	16.7	26.25	41.57	30.12	38.5	48.92
ENSMUSG00000018167	Stard3	START domain containing 3 [Source:MGI Symbol;Acc:MGI:1929618]	0.978379	0.839292	1	no	down	10.76	8.82	8.43	11.48	10.01	10.75	9.95	12.49
ENSMUSG00000018168	Ikzf3	IKAROS family zinc finger 3 [Source:MGI Symbol;Acc:MGI:1342542]	0.317894	0.00802904	0.247428	no	down	0.09	0.2	0.06	0.17	0.15	0.11	0.5	0.82
ENSMUSG00000018169	Mfng	MFNG O-fucosylpeptide 3-beta-N-acetylglucosaminyltransferase [Source:MGI Symbol;Acc:MGI:1095404]	0.791262	0.317904	1	no	down	0.81	0.56	0.52	0.97	1.03	0.78	1.15	1.55
ENSMUSG00000018171	Vmp1	vacuole membrane protein 1 [Source:MGI Symbol;Acc:MGI:1923159]	0.88036	0.236032	1	no	down	57.85	61.41	71.55	74.26	64.06	91.62	76.62	78.67
ENSMUSG00000018189	Uchl5	ubiquitin carboxyl-terminal esterase L5 [Source:MGI Symbol;Acc:MGI:1914848]	1.31788	0.102645	1	no	up	5.9	5.42	8.92	6.29	4.51	4.9	7.76	4.95
ENSMUSG00000018196	Glrx2	glutaredoxin 2 (thioltransferase) [Source:MGI Symbol;Acc:MGI:1916617]	1.03286	0.784633	1	no	up	13.39	10.02	15.18	15.41	12.87	11.56	14.66	15.1
ENSMUSG00000018199	Ro60	Ro60, Y RNA binding protein [Source:MGI Symbol;Acc:MGI:106652]	0.854946	0.575235	1	no	down	0.15	0.17	0.27	0.13	0.13	0.11	0.43	0.26
ENSMUSG00000018209	Stk4	serine/threonine kinase 4 [Source:MGI Symbol;Acc:MGI:1929004]	1.01591	0.884604	1	no	up	4.67	4.53	4.39	5.05	5.33	4.09	5.68	5.71
ENSMUSG00000018211	Wfdc15b	WAP four-disulfide core domain 15B [Source:MGI Symbol;Acc:MGI:2445041]	0.053578	0.00715492	0.230984	no	down	0	0	0	0	0.9	0.46	0.18	0.19
ENSMUSG00000018217	Pmp22	peripheral myelin protein 22 [Source:MGI Symbol;Acc:MGI:97631]	0.661385	0.0200041	0.445596	no	down	2.36	2.06	2	3.27	4.38	2.82	3.29	5.23
ENSMUSG00000018238	Gdf9	growth differentiation factor 9 [Source:MGI Symbol;Acc:MGI:95692]	2.22983	0.14965	1	no	up	0.19	0.14	0.16	0.52	0.2	0.06	0.04	0
ENSMUSG00000018239	Zcchc10	zinc finger, CCHC domain containing 10 [Source:MGI Symbol;Acc:MGI:1196228]	0.713847	0.145546	1	no	down	0.99	1.87	1.67	1.16	2.11	1.86	2.5	1.65
ENSMUSG00000018259	Prl8a2	prolactin family 8, subfamily a, member 2 [Source:MGI Symbol;Acc:MGI:894281]	1	1	1	no	no change	0	0	0	0	0	0	0	0
ENSMUSG00000018263	Tbx5	T-box 5 [Source:MGI Symbol;Acc:MGI:102541]	1	1	1	no	no change	0	0	0	0	0	0	0	0
ENSMUSG00000018286	Psmb6	proteasome (prosome, macropain) subunit, beta type 6 [Source:MGI Symbol;Acc:MGI:104880]	1.18608	0.132645	1	no	up	197.04	191.16	155.92	216.24	177.05	201	140.3	176.59
ENSMUSG00000018287	Spag7	sperm associated antigen 7 [Source:MGI Symbol;Acc:MGI:107380]	1.17582	0.138227	1	no	up	24.19	21.88	23.25	22.94	18.41	19.82	22.99	25.12
ENSMUSG00000018293	Pfn1	profilin 1 [Source:MGI Symbol;Acc:MGI:97549]	0.985501	0.900911	1	no	down	289.4	251.33	187.39	275.9	287.54	278.04	193.99	347.84
ENSMUSG00000018322	Tomm34	translocase of outer mitochondrial membrane 34 [Source:MGI Symbol;Acc:MGI:1914395]	0.968053	0.810453	1	no	down	5.78	5.26	3.79	6.61	6.35	5.64	4.51	7.15
ENSMUSG00000018326	Ywhab	tyrosine 3-monooxygenase/tryptophan 5-monooxygenase activation protein, beta polypeptide [Source:MGI Symbol;Acc:MGI:1891917]	1.15079	0.160458	1	no	up	28.81	30.81	31.89	31.53	28.45	25.27	31.52	30.17
ENSMUSG00000018334	Ksr1	kinase suppressor of ras 1 [Source:MGI Symbol;Acc:MGI:105051]	0.879561	0.479657	1	no	down	0.51	0.43	0.45	0.51	0.8	0.53	0.45	1.04
ENSMUSG00000018339	Gpx3	glutathione peroxidase 3 [Source:MGI Symbol;Acc:MGI:105102]	0.71734	0.0781616	0.958805	no	down	3.58	3.84	2.95	5.62	5.26	6	3.23	9.71
ENSMUSG00000018340	Anxa6	annexin A6 [Source:MGI Symbol;Acc:MGI:88255]	1.05502	0.607783	1	no	up	83.16	72.95	55.21	72.31	74.13	64.02	63.71	87.37
ENSMUSG00000018341	Il12rb2	interleukin 12 receptor, beta 2 [Source:MGI Symbol;Acc:MGI:1270861]	0.526128	0.175582	1	no	down	0.04	0.07	0.05	0.04	0.08	0.09	0.17	0.09
ENSMUSG00000018347	Zkscan6	zinc finger with KRAB and SCAN domains 6 [Source:MGI Symbol;Acc:MGI:1289293]	0.754895	0.103526	1	no	down	1.48	1.65	1.44	1.6	1.98	2.43	1.7	2.73
ENSMUSG00000018362	Kpna2	karyopherin (importin) alpha 2 [Source:MGI Symbol;Acc:MGI:103561]	1.31278	0.0205693	0.453226	no	up	28.66	32.06	31.43	31.73	26.64	28.2	22.49	23.48
ENSMUSG00000018363	Smurf2	SMAD specific E3 ubiquitin protein ligase 2 [Source:MGI Symbol;Acc:MGI:1913563]	1.00125	0.991245	1	no	up	7.98	7.59	9.95	8.83	8.56	8.66	11.82	9.01
ENSMUSG00000018372	Cep95	centrosomal protein 95 [Source:MGI Symbol;Acc:MGI:2443502]	1.12312	0.593691	1	no	up	0.99	1.11	1.23	1.45	0.91	0.59	1.57	1.38
ENSMUSG00000018377	Vezf1	vascular endothelial zinc finger 1 [Source:MGI Symbol;Acc:MGI:1313291]	0.847577	0.235559	1	no	down	1.91	2.16	2.65	2.26	2.68	2.02	3.72	2.99
ENSMUSG00000018378	Cuedc1	CUE domain containing 1 [Source:MGI Symbol;Acc:MGI:2144281]	0.909682	0.671896	1	no	down	0.54	0.41	0.92	0.46	0.64	0.67	0.63	1.06
ENSMUSG00000018379	Srsf1	serine and arginine-rich splicing factor 1 [Source:MGI Symbol;Acc:MGI:98283]	1.07559	0.536264	1	no	up	12.7	13.66	17.19	14.45	10.68	10.29	19.52	15.56
ENSMUSG00000018381	Abi3	ABI family member 3 [Source:MGI Symbol;Acc:MGI:1913860]	0.816649	0.15789	1	no	down	2.62	2.57	1.45	2.25	2.79	2.36	2.06	4.6
ENSMUSG00000018387	Shroom1	shroom family member 1 [Source:MGI Symbol;Acc:MGI:1919024]	0.92854	0.541385	1	no	down	6.71	7.89	4.89	8.53	7.87	7.91	6.46	9.7
ENSMUSG00000018395	Kif3a	kinesin family member 3A [Source:MGI Symbol;Acc:MGI:107689]	0.538388	0.00586437	0.203379	no	down	0.91	0.49	0.7	0.68	1.03	1.28	1.93	1.89
ENSMUSG00000018398	Septin8	septin 8 [Source:MGI Symbol;Acc:MGI:894310]	0.900666	0.507534	1	no	down	1.54	1.29	1.46	1.84	1.61	1.49	1.57	3.04
ENSMUSG00000018401	Mtmr4	myotubularin related protein 4 [Source:MGI Symbol;Acc:MGI:2180699]	1.28052	0.0364079	0.641076	no	up	14.84	13.05	13.71	19.97	13.82	13.34	12.31	10.62
ENSMUSG00000018405	Mrm1	mitochondrial rRNA methyltransferase 1 [Source:MGI Symbol;Acc:MGI:2443470]	1.107	0.620503	1	no	up	1.34	0.89	1.08	1.24	0.6	1.01	1.22	1.67
ENSMUSG00000018411	Mapt	microtubule-associated protein tau [Source:MGI Symbol;Acc:MGI:97180]	1.04186	0.82981	1	no	up	0.59	0.71	0.5	0.95	0.64	1.07	0.62	0.88
ENSMUSG00000018412	Kansl1	KAT8 regulatory NSL complex subunit 1 [Source:MGI Symbol;Acc:MGI:1923969]	1.17888	0.126852	1	no	up	6.49	6.64	6.11	7.04	4.53	5.55	7.83	8.12
ENSMUSG00000018415	Gid4	GID complex subunit 4, VID24 homolog [Source:MGI Symbol;Acc:MGI:1914021]	1.06331	0.601694	1	no	up	5.89	5.47	7.78	6.81	5.25	6.02	7.78	7.36
ENSMUSG00000018417	Myo1b	myosin IB [Source:MGI Symbol;Acc:MGI:107752]	0.842992	0.211794	1	no	down	40.84	40.85	40.61	33.56	47.01	38.71	86.5	47.33
ENSMUSG00000018425	Dhx40	DEAH (Asp-Glu-Ala-His) box polypeptide 40 [Source:MGI Symbol;Acc:MGI:1914737]	0.94116	0.630728	1	no	down	7.07	6.43	8.06	8.13	6.63	6.84	12.22	8.59
ENSMUSG00000018427	Ypel2	yippee like 2 [Source:MGI Symbol;Acc:MGI:1925114]	0.34754	2.22632e-05	0.00476902	yes	down	1.69	1.61	1.52	1.46	5.7	2.7	9.18	3.14
ENSMUSG00000018428	Akap1	A kinase (PRKA) anchor protein 1 [Source:MGI Symbol;Acc:MGI:104729]	0.941679	0.554764	1	no	down	29.22	23.86	20.82	29.43	30.01	26.59	31.22	28.55
ENSMUSG00000018433	Nol11	nucleolar protein 11 [Source:MGI Symbol;Acc:MGI:1916229]	1.11161	0.417119	1	no	up	3.71	3.81	4.83	4.88	4.07	4.36	4.54	3.55
ENSMUSG00000018442	Derl2	Der1-like domain family, member 2 [Source:MGI Symbol;Acc:MGI:2151483]	1.32135	0.00987872	0.283572	no	up	64.19	65.5	63.81	68.06	52.14	57.5	41.5	57.95
ENSMUSG00000018446	C1qbp	complement component 1, q subcomponent binding protein [Source:MGI Symbol;Acc:MGI:1194505]	1.17694	0.12764	1	no	up	77.25	75.97	68.64	73.36	76.07	65.54	58.49	67.81
ENSMUSG00000018449	Rpain	RPA interacting protein [Source:MGI Symbol;Acc:MGI:1916973]	1.05077	0.69515	1	no	up	19.6	17.63	16.12	25.92	16.66	31.93	21.94	34.23
ENSMUSG00000018451	6330403K07Rik	RIKEN cDNA 6330403K07 gene [Source:MGI Symbol;Acc:MGI:1918001]	3.06388	0.221888	1	no	up	0.04	0	0.04	0.08	0.04	0	0	0
ENSMUSG00000018459	Slc13a3	solute carrier family 13 (sodium-dependent dicarboxylate transporter), member 3 [Source:MGI Symbol;Acc:MGI:2149635]	0.346079	0.00332098	0.139653	no	down	3.94	4.52	2.49	3.82	5.66	4.61	3.27	35.66
ENSMUSG00000018470	Kcnab3	potassium voltage-gated channel, shaker-related subfamily, beta member 3 [Source:MGI Symbol;Acc:MGI:1336208]	1.6135	0.249593	1	no	up	0.16	0.28	0.22	0.25	0.09	0.25	0.03	0.21
ENSMUSG00000018474	Chd3	chromodomain helicase DNA binding protein 3 [Source:MGI Symbol;Acc:MGI:1344395]	1.20053	0.0694394	0.902317	no	up	29.91	30.81	26.73	34.35	22.65	22.27	25.92	32.42
ENSMUSG00000018476	Kdm6b	KDM1 lysine (K)-specific demethylase 6B [Source:MGI Symbol;Acc:MGI:2448492]	0.657392	0.00137133	0.0777494	no	down	2.73	2.2	1.98	2.95	4.48	4.19	3.84	4.3
ENSMUSG00000018479	1700125H20Rik	RIKEN cDNA 1700125H20 gene [Source:MGI Symbol;Acc:MGI:1920884]	3.05462	0.285657	1	no	up	0	0.07	0	0	0	0	0	0
ENSMUSG00000018481	Appbp2	amyloid beta precursor protein (cytoplasmic tail) binding protein 2 [Source:MGI Symbol;Acc:MGI:1914134]	1.05444	0.660404	1	no	up	3.08	3.53	4.58	4.02	3.73	3.34	4.62	3.84
ENSMUSG00000018486	Wnt9b	wingless-type MMTV integration site family, member 9B [Source:MGI Symbol;Acc:MGI:1197020]	1.18793	0.474995	1	no	up	0.71	0.76	0.41	0.41	0.5	0.61	0.22	0.75
ENSMUSG00000018500	Adora2b	adenosine A2b receptor [Source:MGI Symbol;Acc:MGI:99403]	3.02227	0.284739	1	no	up	0	0	0	0.03	0	0	0	0
ENSMUSG00000018501	Ncor1	nuclear receptor co-repressor 1 [Source:MGI Symbol;Acc:MGI:1349717]	0.955262	0.689457	1	no	down	19.7	19.47	24.96	22.51	18.95	19.22	30.97	22.2
ENSMUSG00000018507	Trpv2	transient receptor potential cation channel, subfamily V, member 2 [Source:MGI Symbol;Acc:MGI:1341836]	0.610234	0.0390196	0.667869	no	down	0.89	0.59	0.87	0.88	1.65	0.99	0.87	1.97
ENSMUSG00000018509	Cenpv	centromere protein V [Source:MGI Symbol;Acc:MGI:1920389]	1.0749	0.636235	1	no	up	14.85	9.83	6.99	11.8	11.88	10.57	12.99	7.98
ENSMUSG00000018537	Pcgf2	polycomb group ring finger 2 [Source:MGI Symbol;Acc:MGI:99161]	0.821755	0.349882	1	no	down	1.39	1.84	0.89	1.86	2.07	1.58	1.74	1.88
ENSMUSG00000018541	Cwc25	CWC25 spliceosome-associated protein [Source:MGI Symbol;Acc:MGI:1914730]	1.18287	0.191757	1	no	up	4.76	5.3	3.95	4.97	4.18	5.5	3.41	4.48
ENSMUSG00000018543	1700001P01Rik	RIKEN cDNA 1700001P01 gene [Source:MGI Symbol;Acc:MGI:1919465]	1	1	1	no	no change	0	0	0	0	0	0	0	0
ENSMUSG00000018547	Pip4k2b	phosphatidylinositol-5-phosphate 4-kinase, type II, beta [Source:MGI Symbol;Acc:MGI:1934234]	0.959862	0.694997	1	no	down	4.18	3.85	3.87	4.84	4.44	4.03	4.71	5.56
ENSMUSG00000018548	Trim37	tripartite motif-containing 37 [Source:MGI Symbol;Acc:MGI:2153072]	1.17591	0.28289	1	no	up	1.77	1.64	2.42	2.3	1.77	1.11	2.39	2.07
ENSMUSG00000018554	Ybx2	Y box protein 2 [Source:MGI Symbol;Acc:MGI:1096372]	0.337407	0.29759	1	no	down	0	0	0	0	0.04	0	0	0
ENSMUSG00000018559	Ctdnep1	CTD nuclear envelope phosphatase 1 [Source:MGI Symbol;Acc:MGI:1914431]	1.08195	0.490945	1	no	up	23.72	21.78	17.19	22.2	21.87	21.04	17.2	24.72
ENSMUSG00000018565	Elp5	elongator acetyltransferase complex subunit 5 [Source:MGI Symbol;Acc:MGI:1859017]	1.14061	0.277524	1	no	up	19.13	18.09	16.69	18	17.97	18.16	12.81	18.31
ENSMUSG00000018566	Slc2a4	solute carrier family 2 (facilitated glucose transporter), member 4 [Source:MGI Symbol;Acc:MGI:95758]	3.35178	0.0147731	0.367745	no	up	0.8	0.87	0.76	0.79	0.08	0	0.1	0.97
ENSMUSG00000018567	Gabarap	gamma-aminobutyric acid receptor associated protein [Source:MGI Symbol;Acc:MGI:1861742]	1.15898	0.177988	1	no	up	237.62	232.05	186.24	250.42	220.7	231.37	182.56	208.06
ENSMUSG00000018569	Cldn7	claudin 7 [Source:MGI Symbol;Acc:MGI:1859285]	0.523174	0.103183	1	no	down	1.05	0.3	0.09	1.18	0.66	0.77	0.53	1.71
ENSMUSG00000018570	2810408A11Rik	RIKEN cDNA 2810408A11 gene [Source:MGI Symbol;Acc:MGI:1917669]	0.113032	0.0633854	0.860133	no	down	0	0	0	0	0.08	0.08	0	0
ENSMUSG00000018572	Phf23	PHD finger protein 23 [Source:MGI Symbol;Acc:MGI:1925496]	0.926196	0.533123	1	no	down	10.51	9.38	9.98	11.64	11.29	13.94	8.99	13.52
ENSMUSG00000018574	Acadvl	acyl-Coenzyme A dehydrogenase, very long chain [Source:MGI Symbol;Acc:MGI:895149]	1.18656	0.14053	1	no	up	261.1	224.36	190.6	247.16	231.65	223.48	175.41	197.65
ENSMUSG00000018581	Dnah11	dynein, axonemal, heavy chain 11 [Source:MGI Symbol;Acc:MGI:1100864]	0.506426	0.227994	1	no	down	0.01	0.01	0.01	0.01	0.01	0.04	0.01	0
ENSMUSG00000018583	G3bp1	GTPase activating protein (SH3 domain) binding protein 1 [Source:MGI Symbol;Acc:MGI:1351465]	1.0866	0.411127	1	no	up	7.27	7.69	7.82	8.92	7.76	7.98	7.74	7.99
ENSMUSG00000018585	Atox1	antioxidant 1 copper chaperone [Source:MGI Symbol;Acc:MGI:1333855]	1.12061	0.34297	1	no	up	203.65	201.33	159.68	201.56	211.63	218.65	137.84	193.69
ENSMUSG00000018589	Glra2	glycine receptor, alpha 2 subunit [Source:MGI Symbol;Acc:MGI:95748]	1	1	1	no	no change	0	0	0	0	0	0	0	0
ENSMUSG00000018593	Sparc	secreted acidic cysteine rich glycoprotein [Source:MGI Symbol;Acc:MGI:98373]	0.539357	6.70565e-05	0.00997619	no	down	37.37	37.47	27.2	46.99	57.67	64.28	61.37	116.93
ENSMUSG00000018595	Glra4	glycine receptor, alpha 4 subunit [Source:MGI Symbol;Acc:MGI:95750]	1	1	1	no	no change	0	0	0	0	0	0	0	0
ENSMUSG00000018599	Mief2	mitochondrial elongation factor 2 [Source:MGI Symbol;Acc:MGI:2144199]	1.16638	0.265437	1	no	up	8.26	8.37	5.37	8.35	8.3	7.74	4.87	7.07
ENSMUSG00000018604	Tbx3	T-box 3 [Source:MGI Symbol;Acc:MGI:98495]	1.04097	0.766122	1	no	up	3.07	3.63	1.78	3.7	2.46	3.31	3.06	3.17
ENSMUSG00000018620	Mmp20	matrix metallopeptidase 20 (enamelysin) [Source:MGI Symbol;Acc:MGI:1353466]	1	1	1	no	no change	0	0	0	0	0	0	0	0
ENSMUSG00000018623	Mmp7	matrix metallopeptidase 7 [Source:MGI Symbol;Acc:MGI:103189]	0.467392	0.204202	1	no	down	0.19	0.13	0	0.38	0.32	0.47	0	0.86
ENSMUSG00000018634	Crhr1	corticotropin releasing hormone receptor 1 [Source:MGI Symbol;Acc:MGI:88498]	1	1	1	no	no change	0	0	0	0	0	0	0	0
ENSMUSG00000018648	Dusp14	dual specificity phosphatase 14 [Source:MGI Symbol;Acc:MGI:1927168]	1.2796	0.4345	1	no	up	1.01	0.76	0.5	0.94	0.72	0.44	0.23	1.35
ENSMUSG00000018651	Tada2a	transcriptional adaptor 2A [Source:MGI Symbol;Acc:MGI:2144471]	0.90452	0.572203	1	no	down	1.13	2.09	1.64	1.76	1.66	2.1	1.89	1.84
ENSMUSG00000018654	Ikzf1	IKAROS family zinc finger 1 [Source:MGI Symbol;Acc:MGI:1342540]	0.415403	0.000987808	0.0630295	no	down	0.68	0.53	0.52	0.65	1.31	0.56	1.41	3.23
ENSMUSG00000018656	Tcaf3	TRPM8 channel-associated factor 3 [Source:MGI Symbol;Acc:MGI:3042585]	1	1	1	no	no change	0	0	0	0	0	0	0	0
ENSMUSG00000018659	Pnpo	pyridoxine 5'-phosphate oxidase [Source:MGI Symbol;Acc:MGI:2144151]	0.954903	0.683387	1	no	down	105.46	96.54	81.04	104.86	127.6	112.94	84.14	108.54
ENSMUSG00000018661	Cog1	component of oligomeric golgi complex 1 [Source:MGI Symbol;Acc:MGI:1333873]	0.914056	0.458811	1	no	down	5.98	5.79	3.67	6.82	7.15	5.62	5.49	8.18
ENSMUSG00000018666	Cbx1	chromobox 1 [Source:MGI Symbol;Acc:MGI:105369]	0.916169	0.483917	1	no	down	8.39	9.29	10.23	9.75	7.94	9.55	14.48	11.91
ENSMUSG00000018669	Cdk5rap3	CDK5 regulatory subunit associated protein 3 [Source:MGI Symbol;Acc:MGI:1933126]	1.29556	0.0360287	0.636761	no	up	54.51	48.4	37.11	53.55	41.68	42.68	28.33	44.63
ENSMUSG00000018672	Copz2	coatomer protein complex, subunit zeta 2 [Source:MGI Symbol;Acc:MGI:1929008]	1.09995	0.456953	1	no	up	26.31	17.24	15	19.26	18.2	19.36	17.54	20.43
ENSMUSG00000018677	Slc25a39	solute carrier family 25, member 39 [Source:MGI Symbol;Acc:MGI:1196386]	1.19955	0.117335	1	no	up	330.75	301.68	244.83	317.36	289.09	277.96	205.49	283.17
ENSMUSG00000018678	Sp2	Sp2 transcription factor [Source:MGI Symbol;Acc:MGI:1926162]	0.804813	0.159447	1	no	down	1.99	1.97	1.65	2.76	3.32	2.54	2.04	3.18
ENSMUSG00000018697	Aatf	apoptosis antagonizing transcription factor [Source:MGI Symbol;Acc:MGI:1929608]	1.05601	0.654928	1	no	up	6.61	6.11	5.35	7.25	5.76	6.17	6.51	6.63
ENSMUSG00000018698	Lhx1	LIM homeobox protein 1 [Source:MGI Symbol;Acc:MGI:99783]	0.144698	0.078998	0.961407	no	down	0	0	0	0	0.01	0.09	0.02	0
ENSMUSG00000018707	Dync1h1	dynein cytoplasmic 1 heavy chain 1 [Source:MGI Symbol;Acc:MGI:103147]	1.11631	0.277867	1	no	up	18.6	23.53	14.86	24.67	17.39	18.56	15.1	22.06
ENSMUSG00000018727	Cpsf4l	cleavage and polyadenylation specific factor 4-like [Source:MGI Symbol;Acc:MGI:1277182]	1.04826	0.85422	1	no	up	4.57	3.52	1.57	2.3	2.76	2.03	1.6	6.33
ENSMUSG00000018733	Pex12	peroxisomal biogenesis factor 12 [Source:MGI Symbol;Acc:MGI:2144177]	1.17059	0.209915	1	no	up	5.95	6.98	5.99	6.19	5.07	6.79	5.75	6.01
ENSMUSG00000018736	Ndel1	nudE neurodevelopment protein 1 like 1 [Source:MGI Symbol;Acc:MGI:1932915]	1.2276	0.0801852	0.970466	no	up	16.02	13.33	19.7	16.21	12.71	12.75	17.37	14.77
ENSMUSG00000018740	Slc25a35	solute carrier family 25, member 35 [Source:MGI Symbol;Acc:MGI:1919248]	0.87937	0.671504	1	no	down	0.71	0.51	0.44	0.54	0.38	1.26	0.39	1.01
ENSMUSG00000018750	Zbtb4	zinc finger and BTB domain containing 4 [Source:MGI Symbol;Acc:MGI:1922830]	0.667238	0.0147438	0.367339	no	down	1.5	1.41	1.39	1.42	1.76	1.9	1.86	5.47
ENSMUSG00000018752	Tnfsfm13	tumor necrosis factor (ligand) superfamily, membrane-bound member 13 [Source:MGI Symbol;Acc:MGI:3845075]	0.874638	0.483355	1	no	down	1.39	1.8	0.86	2.21	1.53	1.69	1.97	2.29
ENSMUSG00000018761	Mpdu1	mannose-P-dolichol utilization defect 1 [Source:MGI Symbol;Acc:MGI:1346040]	1.05158	0.645127	1	no	up	74	50.59	41.09	57.89	61.55	69.35	55.44	61.78
ENSMUSG00000018765	Fxr2	FMR1 autosomal homolog 2 [Source:MGI Symbol;Acc:MGI:1346074]	1.20377	0.0834186	0.992938	no	up	13.86	14.07	12.72	15.65	11.65	13.58	12.01	14.64
ENSMUSG00000018770	Atp5g3	ATP synthase, H+ transporting, mitochondrial F0 complex, subunit C3 (subunit 9) [Source:MGI Symbol;Acc:MGI:2442035]	1.22866	0.0649269	0.871094	no	up	800.01	668.67	633.68	717.39	630.35	686.8	607.64	574.54
ENSMUSG00000018774	Cd68	CD68 antigen [Source:MGI Symbol;Acc:MGI:88342]	0.655045	0.00466874	0.174672	no	down	13.62	11.83	11.19	16.02	21.24	17.98	15.04	33.75
ENSMUSG00000018776	Slc35g3	solute carrier family 35, member G3 [Source:MGI Symbol;Acc:MGI:1927128]	0.434184	0.422325	1	no	down	0	0	0	0.04	0	0	0.14	0
ENSMUSG00000018796	Acsl1	acyl-CoA synthetase long-chain family member 1 [Source:MGI Symbol;Acc:MGI:102797]	1.50725	0.0217287	0.467207	no	up	247.3	223.8	409.11	431.57	215.68	318.03	216.36	165.33
ENSMUSG00000018800	Abca5	ATP-binding cassette, sub-family A (ABC1), member 5 [Source:MGI Symbol;Acc:MGI:2386607]	1.04407	0.825773	1	no	up	0.46	0.66	0.65	0.64	0.46	0.54	1.37	0.47
ENSMUSG00000018809	Smyd4	SET and MYND domain containing 4 [Source:MGI Symbol;Acc:MGI:2442796]	0.748345	0.190351	1	no	down	0.56	0.47	0.33	0.62	0.61	0.44	0.89	0.61
ENSMUSG00000018819	Lsp1	lymphocyte specific 1 [Source:MGI Symbol;Acc:MGI:96832]	0.339238	7.48203e-06	0.00226769	yes	down	2.1	2.17	1.7	4.02	9.85	4.51	6.25	11.16
[truncated: 54,982 more rows]
